# Supplementary material for: Crystal structure of 1,4-dieth­oxy-9,10-anthra­quinone
Source: Acta Crystallogr E Crystallogr Commun. 2015 Jun 24;71(Pt 7):o504–5. doi: 10.1107/S2056989015011901 (PMC4518951; doi:10.1107/S2056989015011901)
Supplement: Supplementary file 1 [file e-71-0o504-sup1.cif]

##############################################################################
#                                                                            #
# This CIF contains the data in a paper accepted for publication in          #
# Acta Crystallographica Section E. It conforms to the requirements of       #
# Notes for Authors for Acta Crystallographica Section E, and has been       #
# peer reviewed under the auspices of the IUCr Commission on Journals.       #
#                                                                            #
# Full details of the Crystallographic Information File format               #
# are given in the paper "The Crystallographic Information File (CIF):       #
# a New Standard Archive File for Crystallography" by S. R. Hall, F. H.      #
# Allen and I. D. Brown [Acta Cryst. (1991), A47, 655-685].                  #
#                                                                            #
# The current version of the core CIF dictionary is obtainable from          #
# ftp://ftp.iucr.org/pub/cif_core.dic.                                       #
#                                                                            #
# Software is freely available for graphical display of the structure(s)     #
# in this CIF. For information consult the CIF software page                 #
# http://www.iucr.org/resources/cif/software.                                #
#                                                                            #
# This file may be used for bona fide research purposes within the           #
# scientific community so long as proper attribution is given to the journal # 
# article from which it was obtained.                                        #
#                                                                            #
##############################################################################
data_I
_audit_creation_method     WinGX
_chemical_name_systematic
;
1,4-Diethoxy-9,10-anthraquinone
;
_chemical_formula_moiety     'C18 H16 O4'
_chemical_formula_sum     'C18 H16 O4'
_chemical_formula_iupac     'C18 H16 O4'
_chemical_formula_weight     296.31
_chemical_melting_point     ?
_symmetry_cell_setting     monoclinic
_symmetry_space_group_name_H-M     'P 21/c'
_symmetry_space_group_name_Hall     '-P 2ybc'
loop_
    _symmetry_equiv_pos_as_xyz
    'x, y, z'
    '-x, y+1/2, -z+1/2'
    '-x, -y, -z'
    'x, -y-1/2, z-1/2'
_cell_length_a     13.5514(11)
_cell_length_b     14.7204(11)
_cell_length_c     14.5905(10)
_cell_angle_alpha     90
_cell_angle_beta     90.604(3)
_cell_angle_gamma     90
_cell_volume     2910.4(4)
_cell_formula_units_Z     8
_cell_measurement_reflns_used     11158
_cell_measurement_theta_min     3
_cell_measurement_theta_max     27.48
_cell_measurement_temperature     223
_exptl_crystal_description     prism
_exptl_crystal_colour     orange
_exptl_crystal_size_max     0.56
_exptl_crystal_size_mid     0.40
_exptl_crystal_size_min     0.36
_exptl_crystal_density_diffrn     1.352
_exptl_crystal_density_method     'not measured'
_exptl_crystal_F_000     1248
_exptl_absorpt_coefficient_mu     0.095
_exptl_absorpt_correction_type     none
_exptl_special_details
;
^1^H-NMR: <i>\d</i> 1.56 (t, <i>J</i> = 7.0 Hz, 6H), 4.20 (q,
<i>J</i> = 7.0 Hz, 4H), 7.32 (s, 2H), 7.69--7.72 (m, 2H), 8.17--8.19 (m, 2H);
^13^C-NMR: <i>\d</i> 14.9, 66.0, 122.1, 123.4, 126.4, 133.2, 134.2, 153.6,
183.3.
;
_diffrn_ambient_temperature     223
_diffrn_radiation_type     MoK\a
_diffrn_radiation_wavelength     0.71073
_diffrn_radiation_monochromator     graphite
_diffrn_measurement_device_type     'Rigaku R-AXIS RAPID'
_diffrn_measurement_method     \w
_diffrn_detector_area_resol_mean     10
_diffrn_reflns_number     27699
_diffrn_reflns_av_R_equivalents     0.0445
_diffrn_reflns_theta_min     3.007
_diffrn_reflns_theta_max     27.482
_diffrn_reflns_theta_full     25.242
_diffrn_measured_fraction_theta_max     0.999
_diffrn_measured_fraction_theta_full     0.999
_diffrn_reflns_limit_h_min     -17
_diffrn_reflns_limit_h_max     17
_diffrn_reflns_limit_k_min     -19
_diffrn_reflns_limit_k_max     19
_diffrn_reflns_limit_l_min     -16
_diffrn_reflns_limit_l_max     18
_diffrn_standards_number     0
_diffrn_standards_interval_count     .
_diffrn_standards_interval_time     .
_diffrn_standards_decay_%     ?
_reflns_number_total     6645
_reflns_number_gt     3129
_reflns_threshold_expression     'I > 2\s(I)'
_refine_ls_structure_factor_coef     Fsqd
_refine_ls_matrix_type     full
_refine_ls_R_factor_all     0.1239
_refine_ls_R_factor_gt     0.0761
_refine_ls_wR_factor_gt     0.2024
_refine_ls_wR_factor_ref     0.2726
_refine_ls_goodness_of_fit_ref     0.933
_refine_ls_restrained_S_all     0.933
_refine_ls_number_reflns     6645
_refine_ls_number_parameters     397
_refine_ls_number_restraints     0
_refine_ls_number_constraints     0
_refine_ls_hydrogen_treatment     constr
_refine_ls_weighting_scheme     calc
_refine_ls_weighting_details
                      'w=1/[\s^2^(Fo^2^)+(0.1824P)^2^] where P=(Fo^2^+2Fc^2^)/3'
_refine_ls_shift/su_max     0
_refine_ls_shift/su_mean     0
_refine_diff_density_max     0.266
_refine_diff_density_min     -0.478
_refine_ls_extinction_method     none
loop_
    _atom_type_symbol
    _atom_type_description
    _atom_type_scat_dispersion_real
    _atom_type_scat_dispersion_imag
    _atom_type_scat_source
    C C 0.0033 0.0016 'International Tables Vol C Tables 4.2.6.8 and 6.1.1.4'
    H H 0 0 'International Tables Vol C Tables 4.2.6.8 and 6.1.1.4'
    O O 0.0106 0.006 'International Tables Vol C Tables 4.2.6.8 and 6.1.1.4'
_computing_data_collection
;
PROCESS-AUTO (Rigaku, 1998)
;
_computing_cell_refinement
;
PROCESS-AUTO (Rigaku, 1998)
;
_computing_data_reduction
;
PROCESS-AUTO (Rigaku, 1998)
;
_computing_structure_solution
;
SIR2004 (Burla <i>et al.</i>,  2005)
;
_computing_structure_refinement
;
SHELXL2014 (Sheldrick, 2015)
;
_computing_molecular_graphics
;
Ortep-3 for Windows (Farrugia, 2012) and Mercury (Macrae <i>et al.</i>,
2008)
;
_computing_publication_material
;
WinGX (Farrugia, 2012)
;
loop_
    _atom_site_type_symbol
    _atom_site_label
    _atom_site_fract_x
    _atom_site_fract_y
    _atom_site_fract_z
    _atom_site_U_iso_or_equiv
    _atom_site_adp_type
    _atom_site_calc_flag
    _atom_site_occupancy
    _atom_site_disorder_assembly
    _atom_site_disorder_group
    C C1A 0.3813(2) 0.68438(17) 0.35528(16) 0.0548(6) Uani d 1 . .
    C C2A 0.3271(2) 0.71337(18) 0.27977(17) 0.0611(7) Uani d 1 . .
    H H2A 0.3605 0.7327 0.2271 0.073 Uiso calc 1 . .
    C C3A 0.2261(2) 0.71464(18) 0.27990(16) 0.0596(7) Uani d 1 . .
    H H3A 0.1918 0.7347 0.2274 0.072 Uiso calc 1 . .
    C C4A 0.1731(2) 0.68680(17) 0.35617(16) 0.0546(6) Uani d 1 . .
    C C5A 0.22559(19) 0.65664(16) 0.43427(16) 0.0518(6) Uani d 1 . .
    C C6A 0.1713(2) 0.63214(19) 0.51927(18) 0.0611(7) Uani d 1 . .
    C C7A 0.22803(19) 0.59444(17) 0.59796(15) 0.0527(6) Uani d 1 . .
    C C8A 0.1770(2) 0.56507(18) 0.67540(17) 0.0632(7) Uani d 1 . .
    H H8A 0.1078 0.5678 0.6766 0.076 Uiso calc 1 . .
    C C9A 0.2293(2) 0.5320(2) 0.75003(17) 0.0707(8) Uani d 1 . .
    H H9A 0.1952 0.5121 0.8021 0.085 Uiso calc 1 . .
    C C10A 0.3301(2) 0.5279(2) 0.74903(18) 0.0726(8) Uani d 1 . .
    H H10A 0.3647 0.5057 0.8005 0.087 Uiso calc 1 . .
    C C11A 0.3814(2) 0.5564(2) 0.67253(18) 0.0681(8) Uani d 1 . .
    H H11A 0.4507 0.553 0.6717 0.082 Uiso calc 1 . .
    C C12A 0.3296(2) 0.59013(18) 0.59665(17) 0.0572(6) Uani d 1 . .
    C C13A 0.3855(2) 0.6237(2) 0.5163(2) 0.0734(9) Uani d 1 . .
    C C14A 0.32994(19) 0.65421(16) 0.43355(16) 0.0530(6) Uani d 1 . .
    C C15A 0.5325(2) 0.7171(2) 0.2792(2) 0.0782(9) Uani d 1 . .
    H H15A 0.5119 0.7793 0.265 0.094 Uiso calc 1 . .
    H H15B 0.5174 0.6787 0.226 0.094 Uiso calc 1 . .
    C C16A 0.6399(2) 0.7146(2) 0.2998(2) 0.0814(9) Uani d 1 . .
    H H16A 0.676 0.7365 0.2471 0.122 Uiso calc 1 . .
    H H16B 0.6542 0.7531 0.3523 0.122 Uiso calc 1 . .
    H H16C 0.6598 0.6527 0.3134 0.122 Uiso calc 1 . .
    C C17A 0.0200(2) 0.7234(2) 0.28108(18) 0.0672(7) Uani d 1 . .
    H H17A 0.0363 0.6897 0.2253 0.081 Uiso calc 1 . .
    H H17B 0.0373 0.7874 0.2719 0.081 Uiso calc 1 . .
    C C18A -0.0867(2) 0.7146(2) 0.3010(2) 0.0787(9) Uani d 1 . .
    H H18A -0.1251 0.7386 0.25 0.118 Uiso calc 1 . .
    H H18B -0.1029 0.651 0.3099 0.118 Uiso calc 1 . .
    H H18C -0.1019 0.7483 0.3562 0.118 Uiso calc 1 . .
    O O1A 0.48108(14) 0.68464(14) 0.35759(12) 0.0673(5) Uani d 1 . .
    O O2A 0.07320(14) 0.68735(14) 0.35765(12) 0.0670(5) Uani d 1 . .
    O O3A 0.08375(17) 0.6462(2) 0.52801(15) 0.1020(9) Uani d 1 . .
    O O4A 0.47401(18) 0.6270(3) 0.5216(2) 0.1549(16) Uani d 1 . .
    C C1B -0.31908(18) 0.42295(17) 0.93060(15) 0.0515(6) Uani d 1 . .
    C C2B -0.2634(2) 0.3807(2) 0.99876(16) 0.0600(7) Uani d 1 . .
    H H2B -0.296 0.3526 1.0478 0.072 Uiso calc 1 . .
    C C3B -0.1627(2) 0.37894(19) 0.99648(16) 0.0582(7) Uani d 1 . .
    H H3B -0.1276 0.3486 1.0432 0.07 Uiso calc 1 . .
    C C4B -0.11091(18) 0.42118(16) 0.92621(15) 0.0507(6) Uani d 1 . .
    C C5B -0.16423(18) 0.46877(16) 0.85830(14) 0.0477(6) Uani d 1 . .
    C C6B -0.11215(18) 0.51742(17) 0.78342(15) 0.0517(6) Uani d 1 . .
    C C7B -0.17014(18) 0.54479(16) 0.70136(15) 0.0495(6) Uani d 1 . .
    C C8B -0.1216(2) 0.57178(19) 0.62221(17) 0.0636(7) Uani d 1 . .
    H H8B -0.0523 0.5707 0.6203 0.076 Uiso calc 1 . .
    C C9B -0.1754(2) 0.6001(2) 0.54668(17) 0.0683(8) Uani d 1 . .
    H H9B -0.1426 0.6169 0.4928 0.082 Uiso calc 1 . .
    C C10B -0.2760(2) 0.6040(2) 0.54962(17) 0.0680(8) Uani d 1 . .
    H H10B -0.312 0.6241 0.498 0.082 Uiso calc 1 . .
    C C11B -0.3252(2) 0.57867(18) 0.62810(17) 0.0634(7) Uani d 1 . .
    H H11B -0.3944 0.5823 0.63 0.076 Uiso calc 1 . .
    C C12B -0.27238(18) 0.54778(16) 0.70427(15) 0.0499(6) Uani d 1 . .
    C C13B -0.32523(18) 0.52046(17) 0.78847(15) 0.0520(6) Uani d 1 . .
    C C14B -0.26902(17) 0.47017(16) 0.86019(14) 0.0474(5) Uani d 1 . .
    C C15B -0.4706(2) 0.3711(2) 0.99707(18) 0.0672(8) Uani d 1 . .
    H H15C -0.462 0.4013 1.0565 0.081 Uiso calc 1 . .
    H H15D -0.4444 0.3092 1.0022 0.081 Uiso calc 1 . .
    C C16B -0.5768(2) 0.3682(2) 0.97143(19) 0.0714(8) Uani d 1 . .
    H H16D -0.6129 0.3351 1.0178 0.107 Uiso calc 1 . .
    H H16E -0.6022 0.4296 0.9669 0.107 Uiso calc 1 . .
    H H16F -0.5847 0.3378 0.9128 0.107 Uiso calc 1 . .
    C C17B 0.04137(19) 0.36059(19) 0.98395(17) 0.0605(7) Uani d 1 . .
    H H17C 0.0159 0.2983 0.9816 0.073 Uiso calc 1 . .
    H H17D 0.0335 0.3839 1.0464 0.073 Uiso calc 1 . .
    C C18B 0.1478(2) 0.3621(2) 0.95790(19) 0.0681(7) Uani d 1 . .
    H H18D 0.1855 0.3244 1.0001 0.102 Uiso calc 1 . .
    H H18E 0.1546 0.3388 0.8961 0.102 Uiso calc 1 . .
    H H18F 0.1722 0.424 0.9606 0.102 Uiso calc 1 . .
    O O1B -0.41883(13) 0.42021(13) 0.92745(11) 0.0609(5) Uani d 1 . .
    O O2B -0.01133(12) 0.41697(12) 0.91984(11) 0.0586(5) Uani d 1 . .
    O O3B -0.02445(14) 0.53591(16) 0.78861(12) 0.0763(6) Uani d 1 . .
    O O4B -0.41212(14) 0.54036(16) 0.79662(13) 0.0792(6) Uani d 1 . .
loop_
    _atom_site_aniso_label
    _atom_site_aniso_U_11
    _atom_site_aniso_U_22
    _atom_site_aniso_U_33
    _atom_site_aniso_U_12
    _atom_site_aniso_U_13
    _atom_site_aniso_U_23
    C1A 0.0605(17) 0.0546(14) 0.0495(13) -0.0036(11) 0.0078(11) -0.0019(11)
    C2A 0.0725(19) 0.0649(16) 0.0460(13) -0.0059(13) 0.0096(12) 0.0024(11)
    C3A 0.0730(19) 0.0623(15) 0.0436(13) -0.0014(13) -0.0008(12) 0.0022(11)
    C4A 0.0588(17) 0.0563(14) 0.0488(13) -0.0021(11) -0.0015(11) 0.0009(11)
    C5A 0.0555(15) 0.0521(13) 0.0478(13) 0.0009(10) 0.0027(11) 0.0039(10)
    C6A 0.0500(16) 0.0738(18) 0.0595(15) 0.0006(12) 0.0044(12) 0.0125(13)
    C7A 0.0571(16) 0.0554(14) 0.0456(13) -0.0020(11) 0.0035(11) 0.0040(10)
    C8A 0.0642(18) 0.0737(17) 0.0519(14) -0.0018(13) 0.0090(12) 0.0057(12)
    C9A 0.085(2) 0.0814(19) 0.0452(14) -0.0047(16) 0.0060(13) 0.0117(13)
    C10A 0.080(2) 0.087(2) 0.0507(15) -0.0024(16) -0.0112(13) 0.0135(14)
    C11A 0.0623(18) 0.0812(19) 0.0605(16) -0.0011(13) -0.0049(13) 0.0164(14)
    C12A 0.0600(17) 0.0620(15) 0.0497(13) -0.0015(12) -0.0007(11) 0.0084(11)
    C13A 0.0499(17) 0.102(2) 0.0680(17) -0.0035(15) 0.0006(13) 0.0333(16)
    C14A 0.0550(15) 0.0549(14) 0.0490(13) -0.0013(11) 0.0026(11) 0.0048(10)
    C15A 0.072(2) 0.100(2) 0.0625(17) -0.0060(17) 0.0221(15) 0.0049(16)
    C16A 0.068(2) 0.099(2) 0.078(2) -0.0059(17) 0.0214(16) 0.0005(17)
    C17A 0.0692(19) 0.0800(19) 0.0522(14) 0.0096(14) -0.0100(12) 0.0001(13)
    C18A 0.068(2) 0.102(2) 0.0660(17) 0.0023(16) -0.0154(14) -0.0043(16)
    O1A 0.0570(12) 0.0860(13) 0.0593(11) -0.0029(9) 0.0144(9) 0.0075(9)
    O2A 0.0574(12) 0.0872(13) 0.0563(10) -0.0004(9) -0.0067(8) 0.0116(9)
    O3A 0.0555(14) 0.165(3) 0.0855(15) 0.0170(14) 0.0145(11) 0.0563(15)
    O4A 0.0496(16) 0.289(4) 0.126(2) -0.0097(19) -0.0050(14) 0.127(3)
    C1B 0.0491(14) 0.0616(14) 0.0440(12) -0.0026(11) 0.0030(10) 0.0047(10)
    C2B 0.0609(17) 0.0720(17) 0.0473(13) -0.0048(13) 0.0066(12) 0.0168(12)
    C3B 0.0557(16) 0.0688(16) 0.0500(13) 0.0000(12) -0.0007(11) 0.0154(12)
    C4B 0.0514(15) 0.0590(14) 0.0416(12) 0.0001(11) -0.0002(10) 0.0020(10)
    C5B 0.0534(14) 0.0556(13) 0.0342(11) -0.0005(10) 0.0029(9) 0.0021(9)
    C6B 0.0455(14) 0.0653(15) 0.0442(12) -0.0025(11) 0.0026(10) 0.0057(11)
    C7B 0.0543(15) 0.0537(13) 0.0407(11) -0.0022(10) 0.0020(10) 0.0059(10)
    C8B 0.0624(17) 0.0802(18) 0.0483(13) -0.0060(14) 0.0066(12) 0.0134(12)
    C9B 0.075(2) 0.085(2) 0.0451(13) -0.0091(15) 0.0059(13) 0.0173(13)
    C10B 0.074(2) 0.0826(19) 0.0474(14) -0.0010(15) -0.0059(13) 0.0200(13)
    C11B 0.0597(17) 0.0770(18) 0.0534(14) 0.0034(13) -0.0030(12) 0.0164(13)
    C12B 0.0546(15) 0.0539(13) 0.0413(12) 0.0013(10) 0.0028(10) 0.0056(10)
    C13B 0.0475(14) 0.0630(15) 0.0455(12) 0.0023(11) 0.0027(10) 0.0063(11)
    C14B 0.0511(14) 0.0551(13) 0.0359(11) 0.0002(10) 0.0036(9) 0.0007(9)
    C15B 0.0576(18) 0.0847(19) 0.0596(16) -0.0086(14) 0.0113(13) 0.0203(14)
    C16B 0.0570(18) 0.095(2) 0.0620(16) -0.0103(15) 0.0097(13) 0.0086(15)
    C17B 0.0567(17) 0.0672(16) 0.0572(14) -0.0002(12) -0.0105(12) 0.0086(12)
    C18B 0.0550(17) 0.0804(19) 0.0688(17) 0.0069(14) -0.0070(13) 0.0045(14)
    O1B 0.0471(11) 0.0822(13) 0.0535(10) -0.0018(8) 0.0076(8) 0.0159(8)
    O2B 0.0478(11) 0.0773(12) 0.0508(9) 0.0029(8) -0.0036(7) 0.0139(8)
    O3B 0.0512(12) 0.1171(17) 0.0605(11) -0.0142(11) -0.0020(8) 0.0288(11)
    O4B 0.0525(12) 0.1193(17) 0.0659(12) 0.0183(11) 0.0086(9) 0.0321(11)
_geom_special_details
;
All e.s.d.'s (except the e.s.d. in the dihedral angle between two l.s. planes)
are estimated using the full covariance matrix. The cell e.s.d.'s are taken
into account individually in the estimation of e.s.d.'s in distances, angles
and torsion angles; correlations between e.s.d.'s in cell parameters are only
used when they are defined by crystal symmetry. An approximate (isotropic)
treatment of cell e.s.d.'s is used for estimating e.s.d.'s involving l.s.
planes.
;
loop_
    _geom_bond_atom_site_label_1
    _geom_bond_atom_site_label_2
    _geom_bond_site_symmetry_2
    _geom_bond_distance
    _geom_bond_publ_flag
    C1A O1A . 1.352(3) ?
    C1A C2A . 1.385(4) ?
    C1A C14A . 1.415(3) ?
    C2A C3A . 1.368(4) ?
    C2A H2A . 0.94 ?
    C3A C4A . 1.392(3) ?
    C3A H3A . 0.94 ?
    C4A O2A . 1.354(3) ?
    C4A C5A . 1.409(3) ?
    C5A C14A . 1.415(3) ?
    C5A C6A . 1.493(3) ?
    C6A O3A . 1.212(3) ?
    C6A C7A . 1.483(3) ?
    C7A C12A . 1.378(4) ?
    C7A C8A . 1.399(3) ?
    C8A C9A . 1.381(4) ?
    C8A H8A . 0.94 ?
    C9A C10A . 1.367(4) ?
    C9A H9A . 0.94 ?
    C10A C11A . 1.386(4) ?
    C10A H10A . 0.94 ?
    C11A C12A . 1.396(4) ?
    C11A H11A . 0.94 ?
    C12A C13A . 1.488(4) ?
    C13A O4A . 1.202(3) ?
    C13A C14A . 1.485(4) ?
    C15A O1A . 1.428(3) ?
    C15A C16A . 1.484(4) ?
    C15A H15A . 0.98 ?
    C15A H15B . 0.98 ?
    C16A H16A . 0.97 ?
    C16A H16B . 0.97 ?
    C16A H16C . 0.97 ?
    C17A O2A . 1.425(3) ?
    C17A C18A . 1.485(4) ?
    C17A H17A . 0.98 ?
    C17A H17B . 0.98 ?
    C18A H18A . 0.97 ?
    C18A H18B . 0.97 ?
    C18A H18C . 0.97 ?
    C1B O1B . 1.353(3) ?
    C1B C2B . 1.388(3) ?
    C1B C14B . 1.419(3) ?
    C2B C3B . 1.366(3) ?
    C2B H2B . 0.94 ?
    C3B C4B . 1.395(3) ?
    C3B H3B . 0.94 ?
    C4B O2B . 1.355(3) ?
    C4B C5B . 1.407(3) ?
    C5B C14B . 1.421(3) ?
    C5B C6B . 1.490(3) ?
    C6B O3B . 1.221(3) ?
    C6B C7B . 1.481(3) ?
    C7B C12B . 1.387(3) ?
    C7B C8B . 1.393(3) ?
    C8B C9B . 1.379(4) ?
    C8B H8B . 0.94 ?
    C9B C10B . 1.366(4) ?
    C9B H9B . 0.94 ?
    C10B C11B . 1.383(4) ?
    C10B H10B . 0.94 ?
    C11B C12B . 1.392(3) ?
    C11B H11B . 0.94 ?
    C12B C13B . 1.484(3) ?
    C13B O4B . 1.220(3) ?
    C13B C14B . 1.485(3) ?
    C15B O1B . 1.436(3) ?
    C15B C16B . 1.484(4) ?
    C15B H15C . 0.98 ?
    C15B H15D . 0.98 ?
    C16B H16D . 0.97 ?
    C16B H16E . 0.97 ?
    C16B H16F . 0.97 ?
    C17B O2B . 1.435(3) ?
    C17B C18B . 1.495(4) ?
    C17B H17C . 0.98 ?
    C17B H17D . 0.98 ?
    C18B H18D . 0.97 ?
    C18B H18E . 0.97 ?
    C18B H18F . 0.97 ?
loop_
    _geom_angle_atom_site_label_1
    _geom_angle_atom_site_label_2
    _geom_angle_atom_site_label_3
    _geom_angle_site_symmetry_1
    _geom_angle_site_symmetry_3
    _geom_angle
    _geom_angle_publ_flag
    O1A C1A C2A . . 122.8(2) ?
    O1A C1A C14A . . 118.8(2) ?
    C2A C1A C14A . . 118.5(3) ?
    C3A C2A C1A . . 121.7(2) ?
    C3A C2A H2A . . 119.2 ?
    C1A C2A H2A . . 119.2 ?
    C2A C3A C4A . . 121.4(2) ?
    C2A C3A H3A . . 119.3 ?
    C4A C3A H3A . . 119.3 ?
    O2A C4A C3A . . 122.3(2) ?
    O2A C4A C5A . . 119.0(2) ?
    C3A C4A C5A . . 118.6(3) ?
    C4A C5A C14A . . 119.9(2) ?
    C4A C5A C6A . . 119.9(2) ?
    C14A C5A C6A . . 120.1(2) ?
    O3A C6A C7A . . 118.9(2) ?
    O3A C6A C5A . . 122.5(2) ?
    C7A C6A C5A . . 118.5(2) ?
    C12A C7A C8A . . 119.9(2) ?
    C12A C7A C6A . . 121.1(2) ?
    C8A C7A C6A . . 119.0(2) ?
    C9A C8A C7A . . 119.5(3) ?
    C9A C8A H8A . . 120.3 ?
    C7A C8A H8A . . 120.3 ?
    C10A C9A C8A . . 120.7(3) ?
    C10A C9A H9A . . 119.6 ?
    C8A C9A H9A . . 119.6 ?
    C9A C10A C11A . . 120.3(3) ?
    C9A C10A H10A . . 119.8 ?
    C11A C10A H10A . . 119.8 ?
    C10A C11A C12A . . 119.6(3) ?
    C10A C11A H11A . . 120.2 ?
    C12A C11A H11A . . 120.2 ?
    C7A C12A C11A . . 120.0(2) ?
    C7A C12A C13A . . 120.8(2) ?
    C11A C12A C13A . . 119.2(3) ?
    O4A C13A C14A . . 122.5(3) ?
    O4A C13A C12A . . 118.6(3) ?
    C14A C13A C12A . . 118.9(2) ?
    C5A C14A C1A . . 119.9(2) ?
    C5A C14A C13A . . 120.0(2) ?
    C1A C14A C13A . . 120.0(2) ?
    O1A C15A C16A . . 108.4(3) ?
    O1A C15A H15A . . 110 ?
    C16A C15A H15A . . 110 ?
    O1A C15A H15B . . 110 ?
    C16A C15A H15B . . 110 ?
    H15A C15A H15B . . 108.4 ?
    C15A C16A H16A . . 109.5 ?
    C15A C16A H16B . . 109.5 ?
    H16A C16A H16B . . 109.5 ?
    C15A C16A H16C . . 109.5 ?
    H16A C16A H16C . . 109.5 ?
    H16B C16A H16C . . 109.5 ?
    O2A C17A C18A . . 107.4(2) ?
    O2A C17A H17A . . 110.2 ?
    C18A C17A H17A . . 110.2 ?
    O2A C17A H17B . . 110.2 ?
    C18A C17A H17B . . 110.2 ?
    H17A C17A H17B . . 108.5 ?
    C17A C18A H18A . . 109.5 ?
    C17A C18A H18B . . 109.5 ?
    H18A C18A H18B . . 109.5 ?
    C17A C18A H18C . . 109.5 ?
    H18A C18A H18C . . 109.5 ?
    H18B C18A H18C . . 109.5 ?
    C1A O1A C15A . . 118.5(2) ?
    C4A O2A C17A . . 119.1(2) ?
    O1B C1B C2B . . 123.1(2) ?
    O1B C1B C14B . . 118.4(2) ?
    C2B C1B C14B . . 118.5(2) ?
    C3B C2B C1B . . 121.8(2) ?
    C3B C2B H2B . . 119.1 ?
    C1B C2B H2B . . 119.1 ?
    C2B C3B C4B . . 121.4(2) ?
    C2B C3B H3B . . 119.3 ?
    C4B C3B H3B . . 119.3 ?
    O2B C4B C3B . . 122.6(2) ?
    O2B C4B C5B . . 118.6(2) ?
    C3B C4B C5B . . 118.7(2) ?
    C4B C5B C14B . . 120.0(2) ?
    C4B C5B C6B . . 120.8(2) ?
    C14B C5B C6B . . 119.24(19) ?
    O3B C6B C7B . . 119.8(2) ?
    O3B C6B C5B . . 122.0(2) ?
    C7B C6B C5B . . 118.2(2) ?
    C12B C7B C8B . . 119.8(2) ?
    C12B C7B C6B . . 120.4(2) ?
    C8B C7B C6B . . 119.8(2) ?
    C9B C8B C7B . . 119.9(3) ?
    C9B C8B H8B . . 120 ?
    C7B C8B H8B . . 120 ?
    C10B C9B C8B . . 120.4(2) ?
    C10B C9B H9B . . 119.8 ?
    C8B C9B H9B . . 119.8 ?
    C9B C10B C11B . . 120.3(2) ?
    C9B C10B H10B . . 119.8 ?
    C11B C10B H10B . . 119.8 ?
    C10B C11B C12B . . 120.0(3) ?
    C10B C11B H11B . . 120 ?
    C12B C11B H11B . . 120 ?
    C7B C12B C11B . . 119.4(2) ?
    C7B C12B C13B . . 120.5(2) ?
    C11B C12B C13B . . 120.0(2) ?
    O4B C13B C12B . . 119.3(2) ?
    O4B C13B C14B . . 122.6(2) ?
    C12B C13B C14B . . 118.0(2) ?
    C1B C14B C5B . . 119.5(2) ?
    C1B C14B C13B . . 120.6(2) ?
    C5B C14B C13B . . 119.9(2) ?
    O1B C15B C16B . . 108.4(2) ?
    O1B C15B H15C . . 110 ?
    C16B C15B H15C . . 110 ?
    O1B C15B H15D . . 110 ?
    C16B C15B H15D . . 110 ?
    H15C C15B H15D . . 108.4 ?
    C15B C16B H16D . . 109.5 ?
    C15B C16B H16E . . 109.5 ?
    H16D C16B H16E . . 109.5 ?
    C15B C16B H16F . . 109.5 ?
    H16D C16B H16F . . 109.5 ?
    H16E C16B H16F . . 109.5 ?
    O2B C17B C18B . . 107.5(2) ?
    O2B C17B H17C . . 110.2 ?
    C18B C17B H17C . . 110.2 ?
    O2B C17B H17D . . 110.2 ?
    C18B C17B H17D . . 110.2 ?
    H17C C17B H17D . . 108.5 ?
    C17B C18B H18D . . 109.5 ?
    C17B C18B H18E . . 109.5 ?
    H18D C18B H18E . . 109.5 ?
    C17B C18B H18F . . 109.5 ?
    H18D C18B H18F . . 109.5 ?
    H18E C18B H18F . . 109.5 ?
    C1B O1B C15B . . 119.11(19) ?
    C4B O2B C17B . . 118.09(19) ?
loop_
    _geom_torsion_atom_site_label_1
    _geom_torsion_atom_site_label_2
    _geom_torsion_atom_site_label_3
    _geom_torsion_atom_site_label_4
    _geom_torsion_site_symmetry_1
    _geom_torsion_site_symmetry_2
    _geom_torsion_site_symmetry_3
    _geom_torsion_site_symmetry_4
    _geom_torsion
    _geom_torsion_publ_flag
    O1A C1A C2A C3A . . . . -178.3(2) ?
    C14A C1A C2A C3A . . . . 1.0(4) ?
    C1A C2A C3A C4A . . . . 0.0(4) ?
    C2A C3A C4A O2A . . . . -179.9(2) ?
    C2A C3A C4A C5A . . . . -0.2(4) ?
    O2A C4A C5A C14A . . . . 179.0(2) ?
    C3A C4A C5A C14A . . . . -0.7(4) ?
    O2A C4A C5A C6A . . . . -4.3(4) ?
    C3A C4A C5A C6A . . . . 176.0(2) ?
    C4A C5A C6A O3A . . . . -8.2(4) ?
    C14A C5A C6A O3A . . . . 168.5(3) ?
    C4A C5A C6A C7A . . . . 175.7(2) ?
    C14A C5A C6A C7A . . . . -7.6(4) ?
    O3A C6A C7A C12A . . . . -170.0(3) ?
    C5A C6A C7A C12A . . . . 6.3(4) ?
    O3A C6A C7A C8A . . . . 8.4(4) ?
    C5A C6A C7A C8A . . . . -175.4(2) ?
    C12A C7A C8A C9A . . . . 0.1(4) ?
    C6A C7A C8A C9A . . . . -178.3(2) ?
    C7A C8A C9A C10A . . . . 0.1(4) ?
    C8A C9A C10A C11A . . . . -0.5(5) ?
    C9A C10A C11A C12A . . . . 0.6(5) ?
    C8A C7A C12A C11A . . . . 0.1(4) ?
    C6A C7A C12A C11A . . . . 178.4(3) ?
    C8A C7A C12A C13A . . . . -178.0(3) ?
    C6A C7A C12A C13A . . . . 0.3(4) ?
    C10A C11A C12A C7A . . . . -0.4(4) ?
    C10A C11A C12A C13A . . . . 177.7(3) ?
    C7A C12A C13A O4A . . . . 172.8(4) ?
    C11A C12A C13A O4A . . . . -5.4(5) ?
    C7A C12A C13A C14A . . . . -5.6(4) ?
    C11A C12A C13A C14A . . . . 176.2(3) ?
    C4A C5A C14A C1A . . . . 1.7(4) ?
    C6A C5A C14A C1A . . . . -175.0(2) ?
    C4A C5A C14A C13A . . . . 179.1(3) ?
    C6A C5A C14A C13A . . . . 2.4(4) ?
    O1A C1A C14A C5A . . . . 177.5(2) ?
    C2A C1A C14A C5A . . . . -1.8(4) ?
    O1A C1A C14A C13A . . . . 0.1(4) ?
    C2A C1A C14A C13A . . . . -179.2(3) ?
    O4A C13A C14A C5A . . . . -174.2(4) ?
    C12A C13A C14A C5A . . . . 4.1(4) ?
    O4A C13A C14A C1A . . . . 3.2(5) ?
    C12A C13A C14A C1A . . . . -178.4(2) ?
    C2A C1A O1A C15A . . . . 0.7(4) ?
    C14A C1A O1A C15A . . . . -178.6(2) ?
    C16A C15A O1A C1A . . . . 177.4(2) ?
    C3A C4A O2A C17A . . . . -4.4(4) ?
    C5A C4A O2A C17A . . . . 175.9(2) ?
    C18A C17A O2A C4A . . . . 179.5(2) ?
    O1B C1B C2B C3B . . . . 175.1(2) ?
    C14B C1B C2B C3B . . . . -4.0(4) ?
    C1B C2B C3B C4B . . . . 1.3(4) ?
    C2B C3B C4B O2B . . . . -176.9(2) ?
    C2B C3B C4B C5B . . . . 2.0(4) ?
    O2B C4B C5B C14B . . . . 176.5(2) ?
    C3B C4B C5B C14B . . . . -2.4(3) ?
    O2B C4B C5B C6B . . . . -3.0(3) ?
    C3B C4B C5B C6B . . . . 178.1(2) ?
    C4B C5B C6B O3B . . . . -17.1(4) ?
    C14B C5B C6B O3B . . . . 163.4(2) ?
    C4B C5B C6B C7B . . . . 163.8(2) ?
    C14B C5B C6B C7B . . . . -15.7(3) ?
    O3B C6B C7B C12B . . . . -161.9(2) ?
    C5B C6B C7B C12B . . . . 17.2(3) ?
    O3B C6B C7B C8B . . . . 15.1(4) ?
    C5B C6B C7B C8B . . . . -165.8(2) ?
    C12B C7B C8B C9B . . . . -0.9(4) ?
    C6B C7B C8B C9B . . . . -177.9(2) ?
    C7B C8B C9B C10B . . . . 1.6(4) ?
    C8B C9B C10B C11B . . . . -0.7(5) ?
    C9B C10B C11B C12B . . . . -0.9(4) ?
    C8B C7B C12B C11B . . . . -0.6(4) ?
    C6B C7B C12B C11B . . . . 176.3(2) ?
    C8B C7B C12B C13B . . . . -179.2(2) ?
    C6B C7B C12B C13B . . . . -2.2(3) ?
    C10B C11B C12B C7B . . . . 1.5(4) ?
    C10B C11B C12B C13B . . . . -179.9(3) ?
    C7B C12B C13B O4B . . . . 165.4(2) ?
    C11B C12B C13B O4B . . . . -13.1(4) ?
    C7B C12B C13B C14B . . . . -14.1(3) ?
    C11B C12B C13B C14B . . . . 167.4(2) ?
    O1B C1B C14B C5B . . . . -175.6(2) ?
    C2B C1B C14B C5B . . . . 3.5(3) ?
    O1B C1B C14B C13B . . . . 4.0(3) ?
    C2B C1B C14B C13B . . . . -176.8(2) ?
    C4B C5B C14B C1B . . . . -0.3(3) ?
    C6B C5B C14B C1B . . . . 179.2(2) ?
    C4B C5B C14B C13B . . . . 180.0(2) ?
    C6B C5B C14B C13B . . . . -0.5(3) ?
    O4B C13B C14B C1B . . . . 16.2(4) ?
    C12B C13B C14B C1B . . . . -164.3(2) ?
    O4B C13B C14B C5B . . . . -164.1(2) ?
    C12B C13B C14B C5B . . . . 15.4(3) ?
    C2B C1B O1B C15B . . . . -0.4(4) ?
    C14B C1B O1B C15B . . . . 178.7(2) ?
    C16B C15B O1B C1B . . . . -172.6(2) ?
    C3B C4B O2B C17B . . . . 5.2(3) ?
    C5B C4B O2B C17B . . . . -173.7(2) ?
    C18B C17B O2B C4B . . . . 175.7(2) ?
loop_
    _geom_hbond_atom_site_label_D
    _geom_hbond_atom_site_label_H
    _geom_hbond_atom_site_label_A
    _geom_hbond_site_symmetry_A
    _geom_hbond_distance_DH
    _geom_hbond_distance_HA
    _geom_hbond_distance_DA
    _geom_hbond_angle_DHA
    _geom_hbond_publ_flag
    C8A H8A O3B . 0.94 2.48 3.234(3) 137 y
    C8B H8B O3A . 0.94 2.55 3.304(4) 137 y
    C11A H11A O4B 1_655 0.94 2.60 3.325(3) 135 y
    C11B H11B O4A 1_455 0.94 2.46 3.199(4) 135 y
_iucr_refine_instructions_details
;
TITL shelx in P 21/c
CELL  0.71073  13.5514  14.7204  14.5905   90.000   90.604   90.000
ZERR     4.00   0.0011   0.0011   0.0010    0.000    0.003    0.000
LATT   1
SYMM  - X, 1/2 + Y, 1/2 - Z
SFAC  C    H    O
UNIT  144 128 32
MERG   2
FMAP   2
PLAN   25
SIZE     0.360   0.400   0.560
ACTA
BOND   $H
CONF
L.S.  15
TEMP   -50.00
WGHT    0.182400
FVAR       1.59124
MOLE    1
C1A   1    0.381327    0.684384    0.355282    11.00000    0.06045    0.05463 =
         0.04945   -0.00186    0.00782   -0.00365
C2A   1    0.327072    0.713365    0.279773    11.00000    0.07252    0.06492 =
         0.04597    0.00236    0.00957   -0.00589
AFIX  43
H2A   2    0.360478    0.732652    0.227096    11.00000   -1.20000
AFIX   0
C3A   1    0.226100    0.714638    0.279897    11.00000    0.07298    0.06232 =
         0.04362    0.00223   -0.00075   -0.00140
AFIX  43
H3A   2    0.191783    0.734738    0.227373    11.00000   -1.20000
AFIX   0
C4A   1    0.173110    0.686797    0.356165    11.00000    0.05877    0.05632 =
         0.04877    0.00085   -0.00152   -0.00210
C5A   1    0.225588    0.656635    0.434274    11.00000    0.05549    0.05213 =
         0.04776    0.00389    0.00269    0.00090
C6A   1    0.171271    0.632140    0.519269    11.00000    0.05002    0.07383 =
         0.05953    0.01249    0.00438    0.00060
C7A   1    0.228030    0.594443    0.597961    11.00000    0.05708    0.05542 =
         0.04562    0.00404    0.00348   -0.00201
C8A   1    0.177046    0.565066    0.675399    11.00000    0.06420    0.07373 =
         0.05185    0.00569    0.00900   -0.00177
AFIX  43
H8A   2    0.107770    0.567796    0.676622    11.00000   -1.20000
AFIX   0
C9A   1    0.229292    0.532027    0.750027    11.00000    0.08548    0.08141 =
         0.04518    0.01167    0.00598   -0.00466
AFIX  43
H9A   2    0.195191    0.512147    0.802089    11.00000   -1.20000
AFIX   0
C10A  1    0.330085    0.527911    0.749026    11.00000    0.08029    0.08655 =
         0.05068    0.01346   -0.01120   -0.00237
AFIX  43
H10A  2    0.364735    0.505674    0.800470    11.00000   -1.20000
AFIX   0
C11A  1    0.381418    0.556368    0.672525    11.00000    0.06235    0.08124 =
         0.06051    0.01644   -0.00487   -0.00108
AFIX  43
H11A  2    0.450670    0.552951    0.671743    11.00000   -1.20000
AFIX   0
C12A  1    0.329611    0.590134    0.596647    11.00000    0.05996    0.06203 =
         0.04966    0.00835   -0.00074   -0.00147
C13A  1    0.385531    0.623738    0.516250    11.00000    0.04989    0.10235 =
         0.06797    0.03332    0.00058   -0.00352
C14A  1    0.329941    0.654214    0.433555    11.00000    0.05505    0.05486 =
         0.04898    0.00483    0.00256   -0.00126
C15A  1    0.532485    0.717066    0.279191    11.00000    0.07198    0.10044 =
         0.06254    0.00494    0.02206   -0.00604
AFIX  23
H15A  2    0.511886    0.779348    0.264956    11.00000   -1.20000
H15B  2    0.517413    0.678663    0.225994    11.00000   -1.20000
AFIX   0
C16A  1    0.639935    0.714621    0.299794    11.00000    0.06765    0.09949 =
         0.07764    0.00054    0.02139   -0.00587
AFIX  33
H16A  2    0.676026    0.736480    0.247138    11.00000   -1.50000
H16B  2    0.654249    0.753063    0.352268    11.00000   -1.50000
H16C  2    0.659757    0.652723    0.313441    11.00000   -1.50000
AFIX   0
C17A  1    0.020047    0.723431    0.281084    11.00000    0.06922    0.07999 =
         0.05223    0.00009   -0.01003    0.00957
AFIX  23
H17A  2    0.036273    0.689700    0.225330    11.00000   -1.20000
H17B  2    0.037312    0.787412    0.271900    11.00000   -1.20000
AFIX   0
C18A  1   -0.086739    0.714565    0.301033    11.00000    0.06823    0.10157 =
         0.06605   -0.00433   -0.01539    0.00227
AFIX  33
H18A  2   -0.125115    0.738602    0.250047    11.00000   -1.50000
H18B  2   -0.102948    0.651002    0.309856    11.00000   -1.50000
H18C  2   -0.101914    0.748298    0.356228    11.00000   -1.50000
AFIX   0
O1A   3    0.481077    0.684639    0.357586    11.00000    0.05697    0.08596 =
         0.05929    0.00751    0.01441   -0.00293
O2A   3    0.073196    0.687354    0.357648    11.00000    0.05741    0.08716 =
         0.05631    0.01160   -0.00667   -0.00036
O3A   3    0.083751    0.646204    0.528013    11.00000    0.05555    0.16529 =
         0.08554    0.05626    0.01450    0.01703
O4A   3    0.474011    0.627012    0.521570    11.00000    0.04961    0.28934 =
         0.12553    0.12656   -0.00504   -0.00972
MOLE    2
C1B   1   -0.319080    0.422948    0.930597    11.00000    0.04907    0.06165 =
         0.04396    0.00465    0.00298   -0.00263
C2B   1   -0.263446    0.380731    0.998759    11.00000    0.06092    0.07199 =
         0.04730    0.01677    0.00656   -0.00475
AFIX  43
H2B   2   -0.295964    0.352633    1.047787    11.00000   -1.20000
AFIX   0
C3B   1   -0.162747    0.378938    0.996476    11.00000    0.05573    0.06880 =
         0.05002    0.01541   -0.00070   -0.00003
AFIX  43
H3B   2   -0.127637    0.348620    1.043207    11.00000   -1.20000
AFIX   0
C4B   1   -0.110908    0.421184    0.926205    11.00000    0.05141    0.05896 =
         0.04158    0.00195   -0.00019    0.00007
C5B   1   -0.164233    0.468770    0.858297    11.00000    0.05340    0.05560 =
         0.03417    0.00205    0.00290   -0.00050
C6B   1   -0.112153    0.517424    0.783417    11.00000    0.04551    0.06532 =
         0.04423    0.00574    0.00257   -0.00252
C7B   1   -0.170138    0.544790    0.701362    11.00000    0.05426    0.05367 =
         0.04069    0.00593    0.00198   -0.00215
C8B   1   -0.121622    0.571785    0.622207    11.00000    0.06244    0.08024 =
         0.04826    0.01340    0.00661   -0.00598
AFIX  43
H8B   2   -0.052320    0.570692    0.620265    11.00000   -1.20000
AFIX   0
C9B   1   -0.175385    0.600123    0.546675    11.00000    0.07539    0.08453 =
         0.04513    0.01730    0.00591   -0.00908
AFIX  43
H9B   2   -0.142558    0.616850    0.492809    11.00000   -1.20000
AFIX   0
C10B  1   -0.276009    0.604043    0.549622    11.00000    0.07382    0.08261 =
         0.04739    0.01996   -0.00587   -0.00103
AFIX  43
H10B  2   -0.311976    0.624097    0.498029    11.00000   -1.20000
AFIX   0
C11B  1   -0.325235    0.578665    0.628103    11.00000    0.05973    0.07703 =
         0.05336    0.01641   -0.00305    0.00340
AFIX  43
H11B  2   -0.394437    0.582272    0.630029    11.00000   -1.20000
AFIX   0
C12B  1   -0.272380    0.547777    0.704268    11.00000    0.05462    0.05388 =
         0.04133    0.00556    0.00277    0.00128
C13B  1   -0.325233    0.520461    0.788475    11.00000    0.04746    0.06303 =
         0.04550    0.00628    0.00271    0.00232
C14B  1   -0.269016    0.470167    0.860185    11.00000    0.05114    0.05511 =
         0.03591    0.00074    0.00361    0.00016
C15B  1   -0.470589    0.371072    0.997067    11.00000    0.05756    0.08468 =
         0.05963    0.02032    0.01129   -0.00864
AFIX  23
H15C  2   -0.461977    0.401305    1.056457    11.00000   -1.20000
H15D  2   -0.444362    0.309215    1.002157    11.00000   -1.20000
AFIX   0
C16B  1   -0.576797    0.368151    0.971430    11.00000    0.05698    0.09530 =
         0.06204    0.00858    0.00971   -0.01026
AFIX  33
H16D  2   -0.612882    0.335128    1.017838    11.00000   -1.50000
H16E  2   -0.602245    0.429595    0.966904    11.00000   -1.50000
H16F  2   -0.584690    0.337820    0.912790    11.00000   -1.50000
AFIX   0
C17B  1    0.041373    0.360585    0.983952    11.00000    0.05673    0.06722 =
         0.05717    0.00860   -0.01049   -0.00023
AFIX  23
H17C  2    0.015875    0.298319    0.981638    11.00000   -1.20000
H17D  2    0.033530    0.383856    1.046382    11.00000   -1.20000
AFIX   0
C18B  1    0.147764    0.362075    0.957895    11.00000    0.05499    0.08036 =
         0.06876    0.00447   -0.00704    0.00690
AFIX  33
H18D  2    0.185487    0.324444    1.000109    11.00000   -1.50000
H18E  2    0.154625    0.338785    0.896099    11.00000   -1.50000
H18F  2    0.172206    0.423963    0.960572    11.00000   -1.50000
AFIX   0
O1B   3   -0.418828    0.420211    0.927452    11.00000    0.04708    0.08224 =
         0.05345    0.01594    0.00756   -0.00179
O2B   3   -0.011334    0.416969    0.919840    11.00000    0.04779    0.07730 =
         0.05076    0.01386   -0.00356    0.00287
O3B   3   -0.024450    0.535910    0.788611    11.00000    0.05124    0.11710 =
         0.06053    0.02884   -0.00197   -0.01421
O4B   3   -0.412117    0.540357    0.796620    11.00000    0.05249    0.11926 =
         0.06591    0.03213    0.00856    0.01831
HKLF 4
REM  shelx in P 21/c
REM R1 =  0.0761 for    3129 Fo > 4sig(Fo)  and  0.1239 for all    6645 data
REM    397 parameters refined using      0 restraints
END
WGHT      0.1825      0.0000
REM Highest difference peak  0.266,  deepest hole -0.478,  1-sigma level  0.096
Q1    1  -0.2809  0.4240  0.7753  11.00000  0.05    0.27
Q2    1   0.2226  0.5934  0.2682  11.00000  0.05    0.27
Q3    1   0.2794  0.5768  0.4098  11.00000  0.05    0.26
Q4    1   0.1780  0.5781  0.3173  11.00000  0.05    0.26
Q5    1   0.0424  0.4954  0.9602  11.00000  0.05    0.26
Q6    1  -0.1823  0.4258  0.7702  11.00000  0.05    0.26
Q7    1  -0.1580  0.2636  0.9856  11.00000  0.05    0.25
Q8    1  -0.3256  0.4726  0.5748  11.00000  0.05    0.25
Q9    1  -0.2234  0.3911  0.8126  11.00000  0.05    0.25
Q10   1   0.1195  0.6165  0.2144  11.00000  0.05    0.25
Q11   1   0.1525  0.6280  0.2757  11.00000  0.05    0.25
Q12   1  -0.2977  0.3021  1.0224  11.00000  0.05    0.24
Q13   1  -0.4027  0.3125  1.0425  11.00000  0.05    0.23
Q14   1  -0.3170  0.3914  0.8273  11.00000  0.05    0.23
Q15   1  -0.1767  0.3178  1.1385  11.00000  0.05    0.23
Q16   1   0.4380  0.6254  0.2314  11.00000  0.05    0.23
Q17   1   0.2011  0.5270  0.9661  11.00000  0.05    0.23
Q18   1  -0.2631  0.2655  0.9608  11.00000  0.05    0.23
Q19   1  -0.2766  0.4231  0.6830  11.00000  0.05    0.22
Q20   1  -0.1355  0.2663  1.0371  11.00000  0.05    0.22
Q21   1   0.4494  0.6324  0.6771  11.00000  0.05    0.22
Q22   1   0.2260  0.7681  0.3752  11.00000  0.05    0.22
Q23   1   0.5361  0.6191  0.2287  11.00000  0.05    0.22
Q24   1  -0.2577  0.5085  0.9437  11.00000  0.05    0.22
Q25   1   0.1991  0.4827  0.5681  11.00000  0.05    0.22
;
data_global
_journal_data_validation_number     ?
_journal_date_recd_electronic     2015-06-16
_journal_date_accepted     2015-06-22
_journal_name_full     'Acta Crystallographica, Section E'
_journal_year     2015
_journal_volume     71
_journal_issue      7
_journal_page_first     o504
_journal_page_last     o505
_journal_paper_category     HO
_journal_paper_doi     10.1107/S2056989015011901
_journal_coeditor_code     IS5404
_publ_contact_author_name     'Professor C. Kitamura'
_publ_contact_author_address
;
Department of Materials Science
School of Engineering
The University of Shiga Prefecture
2500 Hassaka-cho, Hikone, Shiga 522-8533
Japan
;
_publ_contact_author_email     'kitamura.c@mat.usp.ac.jp'
_publ_contact_author_fax     '+81-749-28-8581'
_publ_contact_author_phone     '+81-749-28-8363'
_publ_section_title
;
Crystal structure of 1,4-diethoxy-9,10-anthraquinone
;
loop_
    _publ_author_name
    _publ_author_address
    'Kitamura, Chitoshi'
;
  Department of Materials Science
  School of Engineering
  The University of Shiga Prefecture
  2500 Hassaka-cho, Hikone, Shiga 522-8533
  Japan
;
    'Li, Sining'
;
  Department of Materials Science
  School of Engineering
  The University of Shiga Prefecture
  2500 Hassaka-cho, Hikone, Shiga 522-8533
  Japan
;
    'Takehara, Munenori'
;
  Department of Materials Science
  School of Engineering
  The University of Shiga Prefecture
  2500 Hassaka-cho, Hikone, Shiga 522-8533
  Japan
;
    'Inoue, Yoshinori'
;
  Department of Materials Science
  School of Engineering
  The University of Shiga Prefecture
  2500 Hassaka-cho, Hikone, Shiga 522-8533
  Japan
;
    'Ono, Katsuhiko'
;
  Department of Materials Science and Engineering
  Graduate School of Engineering
  Nagoya Institute of Technology
  Gokiso, Showa-ku, Nagoya, Aichi 466-8555
  Japan
;
    'Kawase, Takeshi'
;
  Department of Applied Chemistry
  Graduate School of Engineering
  University of Hyogo
  2167 Shosha, Himeji, Hyogo 671-2280, Japan
;
