# Supplementary material for: Crystal structure of 1,4-dieth­oxy-9,10-anthra­quinone
Source: Acta Crystallogr E Crystallogr Commun. 2015 Jun 24;71(Pt 7):o504–5. doi: 10.1107/S2056989015011901 (PMC4518951; doi:10.1107/S2056989015011901)
Supplement: Supplementary file 2 [file e-71-0o504-Isup2.hkl]

#
# h,k,l, Fc-squared, Fo-squared, sigma(Fo-squared), status flag
#
data_I
_shelx_title ' shelx in P 21/c'
_shelx_refln_list_code          4
_shelx_F_calc_maximum      366.78
_exptl_crystal_F_000      1248.00
_reflns_d_resolution_high  0.7701

loop_
 _space_group_symop_operation_xyz
 'x, y, z'
 '-x, y+1/2, -z+1/2'
 '-x, -y, -z'
 'x, -y-1/2, z-1/2'

_cell_length_a    13.5514
_cell_length_b    14.7204
_cell_length_c    14.5905
_cell_angle_alpha  90.000
_cell_angle_beta   90.604
_cell_angle_gamma  90.000

_shelx_F_squared_multiplier     1.000

loop_
 _refln_index_h
 _refln_index_k
 _refln_index_l
 _refln_F_squared_calc
 _refln_F_squared_meas
 _refln_F_squared_sigma
 _refln_observed_status
   2   0   0       1190.60        839.18        10.01 o
   3   0   0          0.51          3.33         2.68 o
   4   0   0       1917.99       1603.55        20.66 o
   5   0   0         29.93         36.68         4.96 o
   6   0   0       3967.97       4003.37        50.09 o
   7   0   0         65.29         75.50         7.68 o
   8   0   0         38.53         76.73        12.05 o
   9   0   0          2.59         -0.30         4.38 o
  10   0   0         36.49         45.48         8.32 o
  11   0   0          0.15          1.35         6.08 o
  12   0   0       1268.12       1380.97        29.90 o
  13   0   0         49.23         45.26        11.83 o
  14   0   0        438.13        558.95        65.62 o
  15   0   0          1.74          0.23         7.13 o
  16   0   0         95.84        238.31        17.73 o
  17   0   0          0.30          0.35         8.67 o
   2   1   0         33.45         24.91         1.60 o
   3   1   0        136.36         92.05         3.34 o
   4   1   0        257.30        197.82         4.65 o
   5   1   0        911.90        895.20        10.63 o
   6   1   0        637.74        686.44        10.24 o
   7   1   0        527.16        536.18         9.52 o
   8   1   0       1266.79       1389.47        17.48 o
   9   1   0          2.65          1.10         3.45 o
  10   1   0        158.07        172.89         9.08 o
  11   1   0         19.26         18.62         6.73 o
  12   1   0        295.29        309.45        14.24 o
  13   1   0        385.82        394.20        12.69 o
  14   1   0         47.13         58.11         8.85 o
  15   1   0          1.47          0.35         9.98 o
  16   1   0          3.48          7.56         7.71 o
  17   1   0          0.25         -1.38         7.96 o
   1   2   0        217.50        168.88         2.26 o
   2   2   0      10860.92       8231.76        57.33 o
   3   2   0        812.87        651.52         9.28 o
   4   2   0        585.63        437.38         6.38 o
   5   2   0       1004.99        920.15        12.28 o
   6   2   0         16.90         16.25         3.85 o
   7   2   0       5760.27       5659.07        51.39 o
   8   2   0          1.64          7.56         4.46 o
   9   2   0         27.59         16.00         4.89 o
  10   2   0         91.14         86.08         6.64 o
  11   2   0         82.54         87.25         7.06 o
  12   2   0        120.88        139.32        11.05 o
  13   2   0        259.93        282.33        11.60 o
  14   2   0        103.34        129.49        10.83 o
  15   2   0          0.91          1.45         5.89 o
  16   2   0          0.10          3.10        10.47 o
  17   2   0          0.12          0.68         8.62 o
   1   3   0       2492.77       2127.39        14.05 o
   2   3   0       1723.47       1352.48        11.57 o
   3   3   0        363.05        321.81         5.69 o
   4   3   0        865.26        720.57         7.24 o
   5   3   0          2.88          0.80         2.46 o
   6   3   0        120.66        128.97         5.56 o
   7   3   0         50.63         55.39         5.62 o
   8   3   0       1538.98       1641.49        50.30 o
   9   3   0         18.14         25.99         6.56 o
  10   3   0        196.58        201.90         8.45 o
  11   3   0          0.05         -0.54         4.11 o
  12   3   0         25.27         19.59         7.24 o
  13   3   0         68.74         94.14         9.80 o
  14   3   0         44.88         51.51         8.38 o
  15   3   0          0.31          0.59         5.75 o
  16   3   0          0.53          1.81         6.50 o
  17   3   0          0.35         -0.49         7.42 o
   0   4   0      11110.66       8993.63        90.57 o
   1   4   0        193.08        172.35         4.03 o
   2   4   0         50.05         62.56         3.57 o
   3   4   0       3059.85       2555.92        20.41 o
   4   4   0          2.46          2.37         2.17 o
   5   4   0          1.36          1.32         2.41 o
   6   4   0          1.20          1.45         2.13 o
   7   4   0        101.77         76.22         4.13 o
   8   4   0         75.09         78.63         5.40 o
   9   4   0        340.96        334.45         9.26 o
  10   4   0         21.46         25.92         7.38 o
  11   4   0          7.71          4.54         5.53 o
  12   4   0         19.80         23.30         8.01 o
  13   4   0         64.02         87.49        10.53 o
  14   4   0          0.90         -0.56         5.75 o
  15   4   0          1.48          2.07         6.03 o
  16   4   0          2.22          1.32         4.20 o
  17   4   0          0.71         -0.24         4.17 o
   1   5   0       1052.45        907.27         8.11 o
   2   5   0        106.73        109.94         9.45 o
   3   5   0       1111.68        991.71         9.39 o
   4   5   0         77.66         69.84         2.99 o
   5   5   0         80.23         77.56         3.80 o
   6   5   0        291.93        283.40         6.23 o
   7   5   0          4.34          3.81         3.13 o
   8   5   0        445.86        439.27         7.40 o
   9   5   0          4.01          3.48         3.17 o
  10   5   0        564.76        624.51        12.11 o
  11   5   0         33.20         28.23         8.55 o
  12   5   0         20.48         20.00         5.61 o
  13   5   0        117.07        148.22        11.55 o
  14   5   0          2.86          2.61         5.77 o
  15   5   0          1.93          2.04         5.69 o
  16   5   0          1.05          0.70         3.92 o
   0   6   0        701.29        605.60         8.86 o
   1   6   0          1.47          0.48         1.51 o
   2   6   0        174.33        168.94         3.88 o
   3   6   0        878.81        826.64         8.71 o
   4   6   0          0.09          0.87         1.68 o
   5   6   0        391.59        342.99         5.34 o
   6   6   0         78.24         82.34         4.37 o
   7   6   0        875.94        873.53        13.31 o
   8   6   0         20.10         15.65         5.52 o
   9   6   0        161.15        167.97        19.53 o
  10   6   0        103.59        125.87        11.03 o
  11   6   0          3.62          1.57         3.21 o
  12   6   0          2.51          2.64         3.50 o
  13   6   0         20.46          9.76         5.78 o
  14   6   0          3.56          2.81         4.88 o
  15   6   0          1.11          0.43         4.19 o
  16   6   0          5.70          3.60         5.28 o
   1   7   0        247.40        233.96         4.67 o
   2   7   0         82.87         74.27         3.40 o
   3   7   0         93.51         86.01         3.75 o
   4   7   0          1.27          1.00         2.11 o
   5   7   0         55.60         56.78         3.00 o
   6   7   0         15.17         16.22         2.97 o
   7   7   0          0.01         -1.00         3.15 o
   8   7   0        172.21        198.82         7.78 o
   9   7   0         14.12         11.47         7.17 o
  10   7   0        440.52        531.81        14.55 o
  11   7   0         46.17         24.12        13.60 o
  12   7   0         41.54         34.74        12.91 o
  13   7   0         45.96         32.93        18.59 o
  14   7   0          0.63          2.10         4.45 o
  15   7   0          0.46          0.80         4.02 o
  16   7   0          0.02          0.30         4.87 o
   0   8   0       1293.32       1329.39        16.81 o
   1   8   0         17.18         16.76         3.01 o
   2   8   0        164.40        145.57         3.88 o
   3   8   0         93.67         90.52         4.14 o
   4   8   0        130.59        137.65         4.43 o
   5   8   0         25.27         26.60         3.21 o
   6   8   0          0.08          2.39         2.80 o
   7   8   0         69.47         73.60         4.87 o
   8   8   0          0.07          0.70         2.48 o
   9   8   0          3.64          4.78         3.32 o
  10   8   0        145.21        204.82        11.43 o
  11   8   0          0.30          0.21         2.86 o
  12   8   0          7.84          3.93         3.97 o
  13   8   0          0.11          0.28         3.33 o
  14   8   0          0.50         -0.28         4.10 o
  15   8   0          0.60          0.31         4.03 o
   1   9   0        122.49        126.29         4.67 o
   2   9   0         14.67         13.82         3.37 o
   3   9   0       1510.62       1610.61        14.65 o
   4   9   0         29.62         32.39         4.14 o
   5   9   0         86.00         92.20         3.94 o
   6   9   0         37.89         44.82         3.50 o
   7   9   0         23.31         15.65         6.23 o
   8   9   0         68.65         77.36        11.64 o
   9   9   0         37.39         21.17        11.82 o
  10   9   0        376.99        492.52        17.62 o
  11   9   0         25.22         23.06         7.38 o
  12   9   0          0.49          2.33         4.20 o
  13   9   0         16.92         11.86         7.56 o
  14   9   0          0.73          1.33         4.60 o
  15   9   0          1.33          3.96         5.63 o
   0  10   0          6.78          3.82         4.56 o
   1  10   0         21.77         16.03         3.50 o
   2  10   0         17.78         12.09         3.15 o
   3  10   0         25.09         30.72         3.93 o
   4  10   0         28.31         18.17         4.25 o
   5  10   0         76.63         75.57         4.08 o
   6  10   0         11.16          6.22         2.76 o
   7  10   0         68.75         78.09         7.72 o
   8  10   0          5.37          3.77         2.66 o
   9  10   0         71.89        107.34         9.37 o
  10  10   0         19.37          8.73         6.06 o
  11  10   0          3.70          2.58         4.50 o
  12  10   0          2.81          1.61         3.28 o
  13  10   0          5.31          1.76         3.54 o
  14  10   0          0.69          0.32         3.20 o
   1  11   0          4.19          4.35         3.26 o
   2  11   0         35.25         47.63         4.42 o
   3  11   0        199.82        257.15        20.96 o
   4  11   0         24.29         15.66         5.42 o
   5  11   0          3.90          0.44         1.91 o
   6  11   0          0.28          1.20         2.27 o
   7  11   0          0.08          0.36         2.34 o
   8  11   0         39.45         65.63        17.06 o
   9  11   0         84.39        113.41         9.94 o
  10  11   0         99.00        126.53        10.88 o
  11  11   0         19.59         13.91         8.46 o
  12  11   0         15.70          9.62         5.86 o
  13  11   0          4.31          2.08         3.83 o
  14  11   0          0.30         -0.67         4.25 o
   0  12   0        272.18        311.01        13.84 o
   1  12   0          0.16          0.56         3.32 o
   2  12   0         24.24         28.13         8.04 o
   3  12   0        102.91        113.62         8.47 o
   4  12   0         31.85         19.63        10.51 o
   5  12   0         53.56         79.38        15.38 o
   6  12   0          0.11         -0.40         2.26 o
   7  12   0         19.08         13.28         7.21 o
   8  12   0          0.00         -0.38         3.78 o
   9  12   0        359.00         11.34        18.41 o
  10  12   0         70.22         56.90        30.36 o
  11  12   0         65.96         45.12        22.74 o
  12  12   0          0.91         -2.20         4.06 o
  13  12   0          0.55         -0.49         3.60 o
   1  13   0         17.10         16.32         6.98 o
   2  13   0          0.00          1.31         2.71 o
   3  13   0          6.88         10.92         6.22 o
   4  13   0          0.93         -0.97         2.75 o
   5  13   0         53.30         60.04        18.59 o
   6  13   0          2.93          1.75         2.54 o
   7  13   0          5.38          5.13         3.14 o
   8  13   0          4.38          1.44         2.97 o
   9  13   0          9.20          2.40         3.54 o
  10  13   0          0.03          0.54         4.22 o
  11  13   0          4.19          1.88         3.80 o
  12  13   0          0.54         -0.04         4.08 o
   0  14   0         12.58         12.79         6.87 o
   1  14   0          7.46          4.87         3.70 o
   2  14   0         58.91         80.62        12.28 o
   3  14   0         42.45         35.92        15.48 o
   4  14   0         37.23         26.72        13.61 o
   5  14   0         10.49          5.82         3.65 o
   6  14   0          6.53          4.39         3.51 o
   7  14   0          3.91          3.43         3.38 o
   8  14   0          3.01          2.55         3.16 o
   9  14   0        173.89        295.54        17.09 o
  10  14   0          0.80         -0.10         3.79 o
  11  14   0         25.57          9.82         9.23 o
   1  15   0         27.81         21.89         8.04 o
   2  15   0          7.78          7.04         3.51 o
   3  15   0        112.82        148.12        11.73 o
   4  15   0          7.56          5.93         4.10 o
   5  15   0         16.52         13.44         8.62 o
   6  15   0          0.12         -0.53         3.08 o
   7  15   0          0.63         -0.08         2.96 o
   8  15   0          0.16          0.87         3.04 o
   9  15   0          7.27          2.62         3.74 o
  10  15   0         73.98        114.83        35.58 o
   0  16   0         60.55        113.46        11.71 o
   1  16   0          1.75          1.75         3.71 o
   2  16   0         74.74        104.27        15.95 o
   3  16   0         49.94         47.91        19.43 o
   4  16   0         45.95         32.39        17.41 o
   5  16   0          1.85          3.71         4.76 o
   6  16   0          0.61          2.34         3.91 o
   7  16   0          1.41          4.35         3.99 o
   8  16   0          0.28          1.34         3.80 o
   9  16   0         86.97        174.75        12.81 o
   1  17   0          3.74          2.58         4.06 o
   2  17   0          1.44          1.32         3.66 o
   3  17   0          7.89          6.63         6.14 o
   4  17   0         17.39         13.33         7.90 o
   5  17   0          0.91          0.93         4.20 o
   6  17   0          2.43          2.42         3.84 o
   7  17   0          2.17          3.29         4.08 o
   8  17   0         23.02         14.64         9.45 o
   0  18   0         49.02         52.49        43.71 o
   1  18   0          2.17          5.35         5.09 o
   2  18   0          0.65         -0.50         3.54 o
   3  18   0          0.33          0.58         3.91 o
   4  18   0          6.77          8.65         6.45 o
   5  18   0          2.12          0.14         3.11 o
   1  19   0          0.17          0.40         4.02 o
 -17   1   1          0.68         -1.59         8.30 o
 -16   1   1          0.43         -0.03         5.56 o
 -15   1   1          1.20          0.07         4.75 o
 -14   1   1          5.65         10.71        10.73 o
 -13   1   1         14.47         22.87         8.70 o
 -12   1   1        282.69        320.72        11.67 o
 -11   1   1          9.22          8.76         6.51 o
 -10   1   1        135.99        149.05         7.56 o
  -9   1   1         29.95         19.13         4.82 o
  -8   1   1       2208.65       2497.51        28.87 o
  -7   1   1       6198.45       6265.31        65.41 o
  -6   1   1       1800.33       1858.16        19.27 o
  -5   1   1       2322.96       2185.04        22.25 o
  -4   1   1       2151.10       1729.26        16.52 o
  -3   1   1       4123.41       3289.15        26.61 o
  -2   1   1       9692.84       7171.53        55.25 o
   2   1   1       2203.36       1614.27        12.32 o
   3   1   1        415.05        345.70         5.17 o
   4   1   1        109.78         97.62         4.41 o
   5   1   1        285.88        274.80         5.77 o
   6   1   1        310.78        348.79         6.60 o
   7   1   1       3645.60       3731.15        36.51 o
   8   1   1       1439.15       1614.01        17.90 o
   9   1   1        105.79         70.09         5.50 o
  10   1   1        233.90        239.84         9.80 o
  11   1   1        165.73        191.24         8.15 o
  12   1   1         45.74         47.16         7.33 o
  13   1   1        685.78        823.09        23.39 o
  14   1   1        103.53        121.23        10.20 o
  15   1   1         13.32         13.14         7.22 o
  16   1   1          2.42          0.35        10.98 o
  17   1   1          0.32         -0.01         4.98 o
 -17   2   1          1.14          0.98         7.99 o
 -16   2   1          0.05          0.66         7.10 o
 -15   2   1          4.94          1.52         6.79 o
 -14   2   1        139.30        159.88        11.66 o
 -13   2   1         29.63         53.95        10.44 o
 -12   2   1        318.40        323.85        12.23 o
 -11   2   1          3.02          6.09         5.64 o
 -10   2   1         59.20         70.10         7.16 o
  -9   2   1          2.72          2.94         3.96 o
  -8   2   1        656.09        767.07        12.33 o
  -7   2   1          9.12          9.37         4.13 o
  -6   2   1       4059.05       4357.90        38.88 o
  -5   2   1          1.52          1.92         2.84 o
  -4   2   1         50.29         45.65         3.85 o
  -3   2   1       4125.48       3189.07        22.87 o
  -2   2   1       3311.28       2591.81        22.58 o
  -1   2   1        609.95        497.40         3.82 o
   0   2   1        334.60        370.81         4.28 o
   1   2   1        748.73        576.22        10.42 o
   2   2   1       3645.07       2871.55        22.66 o
   3   2   1       5608.56       4406.13        35.98 o
   4   2   1        686.91        573.24         9.65 o
   5   2   1        348.20        310.58         5.46 o
   6   2   1       3612.28       3804.26        33.62 o
   7   2   1        439.73        450.27         9.48 o
   8   2   1        994.27       1167.43        15.16 o
   9   2   1          7.60         11.41         5.25 o
  10   2   1         57.75         94.46         7.28 o
  11   2   1         21.98         28.88         6.31 o
  12   2   1        614.10        671.68        13.87 o
  13   2   1         25.97         25.63         7.88 o
  14   2   1          1.33          4.89         7.69 o
  15   2   1          5.22          5.98         8.37 o
  16   2   1          1.44          0.36         5.53 o
  17   2   1          3.22          0.69         7.53 o
 -17   3   1          3.74         -0.76         8.79 o
 -16   3   1          2.64          0.81         7.31 o
 -15   3   1          6.72          5.34         7.74 o
 -14   3   1         38.40         26.12        11.35 o
 -13   3   1        178.59        245.78        11.20 o
 -12   3   1        630.84        734.50        16.21 o
 -11   3   1         61.20         60.56         6.97 o
 -10   3   1        426.34        494.72        10.94 o
  -9   3   1          2.99          4.28         5.01 o
  -8   3   1        575.63        680.21        11.09 o
  -7   3   1       2657.09       2635.66        25.97 o
  -6   3   1       1396.61       1364.88        15.05 o
  -5   3   1        506.70        471.76         6.43 o
  -4   3   1          0.55          0.39         1.81 o
  -3   3   1       1869.16       1497.79        13.90 o
  -2   3   1          0.96         11.48         1.88 o
  -1   3   1         16.05         11.48         1.65 o
   0   3   1      11400.13       9424.56        68.87 o
   1   3   1        197.57        156.05         2.75 o
   2   3   1       1722.57       1381.62         9.76 o
   3   3   1       1106.55        933.89         9.89 o
   4   3   1        232.26        191.08         3.98 o
   5   3   1        436.48        427.66         7.56 o
   6   3   1       1423.51       1571.06        16.68 o
   7   3   1       1263.64       1329.80        15.82 o
   8   3   1        959.65       1105.21        14.87 o
   9   3   1          0.07          0.88         4.35 o
  10   3   1         64.61         72.49         6.29 o
  11   3   1         54.89         68.39         6.62 o
  12   3   1         23.89         27.94         7.13 o
  13   3   1         21.97         16.85         7.49 o
  14   3   1          0.11          1.95         7.04 o
  15   3   1          0.24          2.21         6.61 o
  16   3   1          0.11         -1.17         5.94 o
  17   3   1          6.18          2.80         7.74 o
 -17   4   1          1.81         -0.13         3.95 o
 -16   4   1          5.18          3.78         4.99 o
 -15   4   1          4.77          2.40         4.23 o
 -14   4   1         78.95         96.59        19.80 o
 -13   4   1        156.79        182.54        13.03 o
 -12   4   1         31.53         35.96         7.34 o
 -11   4   1         31.66         27.02         6.59 o
 -10   4   1          0.07          2.81         5.07 o
  -9   4   1         40.05         42.40         5.56 o
  -8   4   1         32.05         62.31         4.67 o
  -7   4   1        465.19        559.99         8.84 o
  -6   4   1          4.16          7.00         2.48 o
  -5   4   1        126.32         94.31         4.81 o
  -4   4   1         69.67         72.58         3.40 o
  -3   4   1       1936.90       1526.35        14.08 o
  -2   4   1        160.48        150.43         3.29 o
  -1   4   1       8417.92       6820.52        45.24 o
   0   4   1      74648.40      52197.90       556.73 o
   1   4   1      14819.03      12204.51       133.07 o
   2   4   1       2657.13       2428.67        18.49 o
   3   4   1        482.39        376.00         5.89 o
   4   4   1        885.08        768.23         9.18 o
   5   4   1          0.51          0.50         1.66 o
   6   4   1       1315.59       1396.10        13.29 o
   7   4   1       1886.29       2068.90        19.64 o
   8   4   1        129.45        190.00         6.52 o
   9   4   1         11.58         18.76         4.61 o
  10   4   1          0.00          2.10         4.53 o
  11   4   1          1.01          2.78         4.49 o
  12   4   1         13.72         16.46         6.76 o
  13   4   1         27.88         35.88         7.91 o
  14   4   1         43.35         41.89        11.12 o
  15   4   1          2.76          0.78         7.22 o
  16   4   1          3.62          1.60         4.94 o
  17   4   1          1.46          2.19         5.37 o
 -16   5   1          0.01          2.12         4.78 o
 -15   5   1          0.13          0.55         2.92 o
 -14   5   1          4.14          4.27         4.21 o
 -13   5   1         41.48         59.61         9.01 o
 -12   5   1        105.72        118.17         9.69 o
 -11   5   1          0.11          1.62         2.72 o
 -10   5   1         19.42         13.69         5.19 o
  -9   5   1          2.65          4.34         3.19 o
  -8   5   1          1.67          1.71         3.08 o
  -7   5   1         13.36         15.98         4.36 o
  -6   5   1        478.01        530.52         9.07 o
  -5   5   1          0.74          1.88         2.29 o
  -4   5   1        132.32        111.37         4.09 o
  -3   5   1         68.58         84.51        10.95 o
  -2   5   1       2024.87       1682.64        14.25 o
  -1   5   1       1430.98       1249.61        10.64 o
   0   5   1       1277.58        982.18         8.55 o
   1   5   1       2404.98       2299.76        16.33 o
   2   5   1       6328.70       5312.25        40.07 o
   3   5   1         10.80          8.62         1.74 o
   4   5   1          1.28          5.71         2.46 o
   5   5   1         58.82         68.42         4.89 o
   6   5   1         23.97         29.14         3.67 o
   7   5   1        333.34        374.06         6.95 o
   8   5   1         46.39         55.08         4.22 o
   9   5   1         20.32         18.37         5.13 o
  10   5   1          2.15          3.51         3.87 o
  11   5   1          0.92         -0.22         2.50 o
  12   5   1          1.99          0.30         3.06 o
  13   5   1         48.12         46.96        10.54 o
  14   5   1         23.18         15.07         6.68 o
  15   5   1          2.23          0.20         4.90 o
  16   5   1          0.09          2.14         5.93 o
 -16   6   1          0.68          1.85         5.13 o
 -15   6   1          0.19         -0.84         3.58 o
 -14   6   1          8.10          4.65         4.35 o
 -13   6   1         98.78         90.84        29.22 o
 -12   6   1          2.99          4.37         3.55 o
 -11   6   1        259.47        300.90        12.36 o
 -10   6   1        182.00        201.41        10.97 o
  -9   6   1          0.19          1.18         3.18 o
  -8   6   1          1.42          1.88         4.39 o
  -7   6   1        484.80        491.13         8.58 o
  -6   6   1          3.36          3.36         2.92 o
  -5   6   1        218.47        209.09         4.90 o
  -4   6   1         88.69         82.95         3.58 o
  -3   6   1       1062.14       1000.96        10.26 o
  -2   6   1         37.38         34.94         2.44 o
  -1   6   1        287.15        321.52         4.81 o
   0   6   1         34.41         27.22         2.53 o
   1   6   1        128.05        159.24         3.72 o
   2   6   1        269.27        249.95         3.83 o
   3   6   1         92.12         88.34         3.47 o
   4   6   1        220.45        240.56         4.30 o
   5   6   1        556.34        536.29         6.88 o
   6   6   1         63.75         67.57         4.25 o
   7   6   1        626.69        613.18        10.19 o
   8   6   1          0.20          0.97         4.36 o
   9   6   1         38.95         33.76         8.93 o
  10   6   1         17.15         11.77         6.26 o
  11   6   1         26.59         22.81         6.64 o
  12   6   1          4.41          4.56         4.80 o
  13   6   1         47.94         50.03        17.35 o
  14   6   1         30.55         22.42         8.34 o
  15   6   1          0.85          1.10         4.94 o
  16   6   1          0.70          2.30         5.69 o
 -16   7   1          4.59          3.47         5.23 o
 -15   7   1          2.32          0.95         4.41 o
 -14   7   1          0.90          2.47         4.24 o
 -13   7   1         28.02         15.73        10.84 o
 -12   7   1          9.69          7.97         4.85 o
 -11   7   1          1.22          1.38         4.31 o
 -10   7   1        783.54        987.74        21.25 o
  -9   7   1        124.05        124.01         9.03 o
  -8   7   1        144.50        162.44         6.19 o
  -7   7   1          9.38          7.43         3.51 o
  -6   7   1         41.44         50.12         3.62 o
  -5   7   1        246.08        242.53        10.34 o
  -4   7   1         43.95         44.87         3.64 o
  -3   7   1        341.79        314.18         6.51 o
  -2   7   1        218.39        226.08         5.17 o
  -1   7   1        261.80        220.30         4.55 o
   0   7   1        399.34        320.31         5.17 o
   1   7   1        388.51        349.88         4.97 o
   2   7   1        123.07        135.98         3.42 o
   3   7   1        368.56        349.30         6.47 o
   4   7   1         15.76         13.89         2.57 o
   5   7   1          4.91          6.69         2.44 o
   6   7   1         72.45         53.03         3.37 o
   7   7   1         44.41         52.90         5.54 o
   8   7   1        171.83        184.09         6.69 o
   9   7   1        194.97        213.51         9.70 o
  10   7   1         33.06         20.19        12.06 o
  11   7   1          0.31          0.22         3.21 o
  12   7   1         49.97         62.11        16.28 o
  13   7   1          0.03          1.41         4.92 o
  14   7   1          2.30          2.99         6.62 o
  15   7   1          3.28          5.14         6.73 o
  16   7   1          0.05          4.89         7.27 o
 -15   8   1          3.35          0.84         4.51 o
 -14   8   1          6.35          4.63         4.70 o
 -13   8   1         26.14         20.10        10.63 o
 -12   8   1          0.27          0.45         3.57 o
 -11   8   1          3.35          2.83         3.45 o
 -10   8   1          2.09          0.61         2.95 o
  -9   8   1        377.50        442.94        13.35 o
  -8   8   1          1.11          0.41         1.91 o
  -7   8   1          5.89          5.79         3.31 o
  -6   8   1         11.16         11.55         3.43 o
  -5   8   1         58.10         63.64         3.61 o
  -4   8   1         35.75         39.60         3.60 o
  -3   8   1         30.71         58.75         3.63 o
  -2   8   1        307.58        292.59         5.44 o
  -1   8   1        828.80        857.73         9.18 o
   0   8   1       4011.44       3937.78        29.91 o
   1   8   1       1499.05       1453.85        14.01 o
   2   8   1        438.45        544.53         6.61 o
   3   8   1       3004.75       2992.48        26.10 o
   4   8   1         28.91         40.08         3.47 o
   5   8   1         96.82        103.90         3.93 o
   6   8   1          0.22          2.39         2.44 o
   7   8   1         23.37         25.44         4.39 o
   8   8   1         20.14         10.80         5.68 o
   9   8   1         94.49        119.42         9.26 o
  10   8   1        270.33        339.25        13.38 o
  11   8   1          3.88          3.88         3.87 o
  12   8   1         21.75          7.55         5.29 o
  13   8   1         10.40          7.61         6.99 o
  14   8   1          6.33          2.78         6.28 o
  15   8   1          0.02          0.89         6.12 o
 -15   9   1          4.19          0.39         5.65 o
 -14   9   1          1.68          0.91         5.91 o
 -13   9   1          0.55          1.80         6.11 o
 -12   9   1         11.20          7.29         4.78 o
 -11   9   1         10.17         11.45         5.41 o
 -10   9   1         31.90         18.43        10.10 o
  -9   9   1          8.80          4.32         3.08 o
  -8   9   1          0.23         -0.24         2.48 o
  -7   9   1          8.01          5.13         2.78 o
  -6   9   1         27.18         27.37         3.59 o
  -5   9   1        114.05        139.54         5.44 o
  -4   9   1          8.09          7.17         2.85 o
  -3   9   1        330.47        398.50         7.53 o
  -2   9   1          2.10          4.73         3.03 o
  -1   9   1         77.95         84.64         4.20 o
   0   9   1         96.68        149.82         7.22 o
   1   9   1        115.61        129.19         4.24 o
   2   9   1          4.53          7.27         2.67 o
   3   9   1          5.95          5.75         3.08 o
   4   9   1          0.83          2.44         2.67 o
   5   9   1          0.39         -0.22         1.83 o
   6   9   1          8.05         12.40         3.49 o
   7   9   1         16.19         11.72         5.26 o
   8   9   1         12.04          6.09         5.72 o
   9   9   1          0.02          0.54         3.40 o
  10   9   1        124.61        189.08        13.95 o
  11   9   1          3.41          1.64         4.23 o
  12   9   1          2.07          1.45         4.24 o
  13   9   1          2.15          2.42         5.57 o
  14   9   1          6.21          7.89         6.83 o
  15   9   1          6.58          7.79         8.27 o
 -14  10   1          0.94          1.66         4.37 o
 -13  10   1          2.54          1.75         3.70 o
 -12  10   1          0.66          0.97         3.11 o
 -11  10   1         57.37         28.10        19.88 o
 -10  10   1        164.19        260.87        17.47 o
  -9  10   1        107.38        151.65        14.48 o
  -8  10   1         35.01         22.90        12.39 o
  -7  10   1          2.99          1.99         2.35 o
  -6  10   1          2.80          1.84         2.26 o
  -5  10   1         11.61         14.18         3.20 o
  -4  10   1         66.22         85.67         4.40 o
  -3  10   1        370.64        391.48         7.76 o
  -2  10   1        266.23        294.52         6.04 o
  -1  10   1          4.63          6.66         3.67 o
   0  10   1         94.19        107.81         4.45 o
   1  10   1         54.48         59.50         4.19 o
   2  10   1         54.34         46.53         3.60 o
   3  10   1        657.33        720.87        10.50 o
   4  10   1         44.86         45.66         4.66 o
   5  10   1         11.56         19.07         3.02 o
   6  10   1          2.30          0.00         1.80 o
   7  10   1          0.07          0.34         3.06 o
   8  10   1         16.70         12.26         6.36 o
   9  10   1         11.24          6.68         3.34 o
  10  10   1        652.43        988.28        20.87 o
  11  10   1          0.03         -0.35         2.03 o
  12  10   1         11.90          6.01         3.75 o
  13  10   1          0.23         -0.44         3.19 o
  14  10   1          2.66          1.14         4.26 o
 -14  11   1          0.14          0.26         3.54 o
 -13  11   1          1.16          1.29         3.65 o
 -12  11   1          5.96          3.71         3.68 o
 -11  11   1         49.16         40.45        19.51 o
 -10  11   1          5.51          3.70         3.74 o
  -9  11   1         28.28         14.71         9.59 o
  -8  11   1         45.01         39.75        14.80 o
  -7  11   1          0.53          1.55         2.53 o
  -6  11   1         10.17          6.95         2.74 o
  -5  11   1          3.05          2.07         2.32 o
  -4  11   1         18.13         14.38         4.06 o
  -3  11   1        804.44        882.16        40.86 o
  -2  11   1         10.98         16.51         3.63 o
  -1  11   1          4.69          5.66         3.17 o
   0  11   1        230.11        281.01         6.89 o
   1  11   1          9.98         12.43         3.38 o
   2  11   1         24.40         27.37         3.61 o
   3  11   1        129.71        146.19         8.09 o
   4  11   1         19.88         10.88         3.43 o
   5  11   1         62.33         89.04         6.28 o
   6  11   1          0.00          1.13         2.19 o
   7  11   1         15.95          8.08         4.30 o
   8  11   1        111.28        171.43        15.06 o
   9  11   1         63.65         75.25        16.94 o
  10  11   1        182.55        285.00        12.74 o
  11  11   1          0.51          0.41         2.81 o
  12  11   1         10.54         10.11         6.04 o
  13  11   1          0.41          0.98         3.79 o
  14  11   1          0.28          0.95         4.75 o
 -13  12   1          1.12          1.98         3.90 o
 -12  12   1          7.85          2.13         3.61 o
 -11  12   1        139.27          0.61         3.47 o
 -10  12   1          4.19          4.89         3.90 o
  -9  12   1        394.30          0.48         2.99 o
  -8  12   1         71.55         88.17        32.13 o
  -7  12   1          4.07          3.07         2.65 o
  -6  12   1         12.78          8.27         3.78 o
  -5  12   1          8.22          6.16         3.39 o
  -4  12   1          1.70         -0.33         2.67 o
  -3  12   1         21.54         13.36         7.99 o
  -2  12   1          3.66          2.78         2.65 o
  -1  12   1         60.67         74.65        11.11 o
   0  12   1         11.83         15.73         5.92 o
   1  12   1         35.32         32.05         7.70 o
   2  12   1         80.31        101.46         6.36 o
   3  12   1        372.26        468.23        16.33 o
   4  12   1         50.54         56.39         9.37 o
   5  12   1         22.19         22.75         7.78 o
   6  12   1          0.04         -0.36         1.96 o
   7  12   1         20.99         16.61         8.46 o
   8  12   1        108.39        150.60         9.31 o
   9  12   1        272.41        414.86        16.93 o
  10  12   1          7.01          6.19         5.38 o
  11  12   1         17.63          9.65         6.72 o
  12  12   1          4.16          5.41         4.74 o
  13  12   1          0.02          1.45         4.64 o
 -12  13   1         13.51          7.31         5.24 o
 -11  13   1         17.99          7.88         5.58 o
 -10  13   1        331.11          0.32         2.81 o
  -9  13   1         12.56          4.92         3.77 o
  -8  13   1         72.13         92.60        20.79 o
  -7  13   1          0.03          0.26         2.44 o
  -6  13   1          2.69          2.45         2.95 o
  -5  13   1          5.58          2.59         3.77 o
  -4  13   1          5.03          5.32         3.96 o
  -3  13   1          0.66          2.26         3.59 o
  -2  13   1         40.04         31.89        10.40 o
  -1  13   1         18.97         13.35         5.26 o
   0  13   1          1.90          1.10         2.58 o
   1  13   1         42.76         70.96         6.61 o
   2  13   1        246.87        311.21        10.14 o
   3  13   1         10.50          7.86         4.83 o
   4  13   1        110.81        141.22        29.85 o
   5  13   1          7.63          3.35         2.63 o
   6  13   1          1.32          0.60         2.33 o
   7  13   1         23.97         12.18         9.27 o
   8  13   1         78.23         80.35        34.84 o
   9  13   1          4.09          2.19         3.56 o
  10  13   1         65.12         48.39        28.31 o
  11  13   1          0.29          2.21         3.73 o
  12  13   1          0.13          2.03         4.43 o
 -11  14   1          1.72          2.21         3.75 o
 -10  14   1         14.90          7.71         5.02 o
  -9  14   1         10.87          3.82         3.51 o
  -8  14   1         39.04         25.17        15.48 o
  -7  14   1         25.63         24.83         9.00 o
  -6  14   1          9.30         11.69         4.39 o
  -5  14   1         65.51         75.38        25.17 o
  -4  14   1         44.18         37.45        15.38 o
  -3  14   1        128.53        155.23        12.58 o
  -2  14   1          1.10          1.47         2.76 o
  -1  14   1          8.15          6.76         3.34 o
   0  14   1          0.89          2.69         3.22 o
   1  14   1          0.10          1.80         3.18 o
   2  14   1          1.02          1.24         3.08 o
   3  14   1         93.49        142.23        13.13 o
   4  14   1          3.14          1.86         3.03 o
   5  14   1         13.74          7.17         5.51 o
   6  14   1          0.03          0.39         2.44 o
   7  14   1         23.06         11.45         7.72 o
   8  14   1         89.46         33.54        34.24 o
   9  14   1         62.77         61.38        28.44 o
  10  14   1          8.30          2.27         3.62 o
  11  14   1         22.00         12.88         7.90 o
 -10  15   1          7.53          5.68         5.09 o
  -9  15   1          9.88          3.68         5.36 o
  -8  15   1         62.37         96.91        26.60 o
  -7  15   1          6.03          4.10         3.73 o
  -6  15   1          1.53          2.86         4.39 o
  -5  15   1          0.10         -2.47         3.56 o
  -4  15   1         42.01         20.34        13.96 o
  -3  15   1          0.41          1.12         3.04 o
  -2  15   1          8.46          4.55         3.77 o
  -1  15   1         12.27          9.40         3.55 o
   0  15   1         38.22         44.62        13.22 o
   1  15   1          1.34          1.44         2.88 o
   2  15   1          1.74          3.43         3.44 o
   3  15   1          2.86          2.65         3.42 o
   4  15   1          0.47          1.43         4.03 o
   5  15   1          0.20         -0.26         3.18 o
   6  15   1          0.42          0.94         2.91 o
   7  15   1          3.13          1.23         3.15 o
   8  15   1         38.94         38.61        14.55 o
   9  15   1         16.69         14.67         8.13 o
  10  15   1         19.15          7.48         5.03 o
  -9  16   1          2.08          1.33         5.34 o
  -8  16   1          6.71          3.47         4.50 o
  -7  16   1         19.12         17.14         9.47 o
  -6  16   1          0.29         -1.31         3.19 o
  -5  16   1          6.08          5.93         4.30 o
  -4  16   1          2.31          2.05         4.00 o
  -3  16   1         15.12          8.48         4.73 o
  -2  16   1          1.33          1.36         3.23 o
  -1  16   1          2.66          2.73         3.77 o
   0  16   1         16.04         15.84         5.77 o
   1  16   1          2.52          1.10         3.04 o
   2  16   1         32.08         32.99        10.00 o
   3  16   1          7.54          6.39         4.64 o
   4  16   1         10.93          9.97         5.74 o
   5  16   1          5.53          2.81         4.25 o
   6  16   1          5.40          5.37         3.77 o
   7  16   1          0.09          3.78         3.97 o
   8  16   1          8.53          9.67         6.05 o
   9  16   1         14.39         10.60         8.63 o
  -8  17   1          5.15          2.55         5.39 o
  -7  17   1         13.02          9.54         5.60 o
  -6  17   1          2.51          2.09         4.01 o
  -5  17   1          0.14          1.46         3.93 o
  -4  17   1          2.40          2.98         4.01 o
  -3  17   1          0.44          2.15         4.10 o
  -2  17   1         16.82         18.48         7.68 o
  -1  17   1         14.36         14.12         6.73 o
   0  17   1          3.06          3.91         3.97 o
   1  17   1          0.01          3.98         4.34 o
   2  17   1         15.71          9.05         7.35 o
   3  17   1          0.08          0.06         4.20 o
   4  17   1          2.20          4.17         4.20 o
   5  17   1          6.58          8.37         4.21 o
   6  17   1          0.64          4.03         4.82 o
   7  17   1          3.66          1.83         3.90 o
  -5  18   1          0.92          0.03         4.99 o
  -4  18   1          0.90          2.29         3.98 o
  -3  18   1          0.60          2.56         5.90 o
  -2  18   1          2.55          5.14         4.50 o
  -1  18   1          6.15          8.13         4.28 o
   0  18   1          0.50          0.16         3.21 o
   1  18   1          3.11          7.34         7.45 o
   2  18   1          0.59          2.81         5.61 o
   3  18   1          9.17          2.50         3.98 o
   4  18   1         10.75          8.09         5.74 o
   5  18   1          8.30          6.65         4.31 o
  -1  19   1          1.86          5.28         4.58 o
   0  19   1         33.12         43.28        16.09 o
   1  19   1          0.07          1.37         3.98 o
 -17   0   2          0.00         -0.48        13.68 o
 -16   0   2          2.67         -0.65         8.93 o
 -15   0   2         10.32         10.43        11.04 o
 -14   0   2         45.14         44.66        20.03 o
 -13   0   2        296.21        388.55        18.56 o
 -12   0   2        338.98        413.67        19.88 o
 -11   0   2         33.25         43.34         9.52 o
 -10   0   2        172.44        200.59        12.01 o
  -9   0   2        713.60        658.29        23.34 o
  -8   0   2          0.95         32.83        17.59 o
  -7   0   2        185.91        247.43        10.43 o
  -6   0   2         45.91         83.32         8.18 o
  -5   0   2          4.97          4.23         5.03 o
  -4   0   2         23.52         19.02         4.57 o
  -3   0   2       1982.48       1556.36        26.59 o
  -2   0   2        269.24        243.79         6.57 o
  -1   0   2         16.40         14.90         1.15 o
   1   0   2        377.18        304.53         4.04 o
   2   0   2       3969.86       3022.09        44.88 o
   3   0   2      14260.18      10796.66       124.62 o
   4   0   2          1.21          1.08         2.88 o
   5   0   2        175.38        149.79         9.56 o
   6   0   2        274.87        246.78         9.38 o
   7   0   2       2241.82       2235.88        30.70 o
   8   0   2        320.38        294.94         9.94 o
   9   0   2        241.62        222.96         9.91 o
  10   0   2        612.41        672.77        16.67 o
  11   0   2          9.63          6.79        11.38 o
  12   0   2        102.05        142.54        11.47 o
  13   0   2         12.77         11.96         8.58 o
  14   0   2          6.27          9.38         8.92 o
  15   0   2          0.05          2.31         9.61 o
  16   0   2          0.60          0.26        11.02 o
  17   0   2          1.47          0.41         8.33 o
 -17   1   2          0.74          0.19         6.32 o
 -16   1   2          0.01         -2.69         8.37 o
 -15   1   2          4.58          2.50         7.36 o
 -14   1   2          7.61          7.24         6.97 o
 -13   1   2        279.26        313.70        14.29 o
 -12   1   2         18.45         22.40         7.61 o
 -11   1   2         34.11         50.68         7.52 o
 -10   1   2        597.96        586.48        12.89 o
  -9   1   2         13.63          6.90         4.51 o
  -8   1   2       1000.73        973.85        16.70 o
  -7   1   2       3102.56       3169.34        31.17 o
  -6   1   2       1591.48       1549.39        16.22 o
  -5   1   2         46.35         55.85         4.00 o
  -4   1   2          1.34          7.17         3.17 o
  -3   1   2       2705.24       2123.27        21.14 o
  -2   1   2        305.11        273.33         4.88 o
  -1   1   2        425.59        337.00         3.41 o
   0   1   2        429.45        310.24         5.33 o
   1   1   2       3391.87       2556.60        26.13 o
   2   1   2       3484.02       2552.22        21.99 o
   3   1   2       1917.75       1519.18        13.39 o
   4   1   2        236.61        165.11         4.76 o
   5   1   2        571.55        533.27         7.52 o
   6   1   2       1344.23       1342.64        13.73 o
   7   1   2       1767.17       1776.66        18.95 o
   8   1   2       1085.61       1096.34        13.36 o
   9   1   2         80.73         73.37         6.65 o
  10   1   2        433.82        432.34        10.51 o
  11   1   2          0.08          1.63         4.46 o
  12   1   2          2.78          3.17         4.91 o
  13   1   2         23.49         35.18         7.21 o
  14   1   2          0.49          2.13         7.03 o
  15   1   2          4.32          1.16         6.09 o
  16   1   2          1.05          0.46         5.53 o
  17   1   2          0.74         -0.43         7.76 o
 -17   2   2          2.39          2.52        12.80 o
 -16   2   2          2.80         -1.22         7.73 o
 -15   2   2          4.84          6.14         7.22 o
 -14   2   2         46.28         41.82        13.93 o
 -13   2   2        346.41        421.83        13.26 o
 -12   2   2         62.55         63.06         8.97 o
 -11   2   2         42.56         52.44         9.54 o
 -10   2   2         37.73         36.02         6.95 o
  -9   2   2          7.58         11.71         5.99 o
  -8   2   2        410.41        392.04        11.46 o
  -7   2   2         58.00         83.20         5.66 o
  -6   2   2        618.08        629.31         9.34 o
  -5   2   2          0.01          8.35         3.10 o
  -4   2   2          3.23          6.20         4.78 o
  -3   2   2        782.35        590.26         6.03 o
  -2   2   2       1155.74        827.22        20.17 o
  -1   2   2       6358.04       5094.98        37.14 o
   0   2   2        416.77        346.35         5.97 o
   1   2   2      11481.51       9014.39       232.95 o
   2   2   2       3086.44       2356.32        50.15 o
   3   2   2        672.58        581.67         6.53 o
   4   2   2        899.34        758.86         9.53 o
   5   2   2        863.59        899.50        10.11 o
   6   2   2        116.15        136.33         4.54 o
   7   2   2        944.52       1009.84        12.19 o
   8   2   2        118.25         95.29         5.95 o
   9   2   2         25.96         32.93         5.70 o
  10   2   2         40.22         31.34         5.76 o
  11   2   2         18.33         19.59         5.46 o
  12   2   2          1.12          2.53         6.90 o
  13   2   2         26.58         35.70         7.31 o
  14   2   2         16.50         14.17         7.19 o
  15   2   2          0.64          2.46         6.55 o
  16   2   2          1.42         -0.19         6.82 o
  17   2   2          0.13         -0.56         6.03 o
 -17   3   2          1.88          1.80         8.09 o
 -16   3   2          0.08          0.10         6.09 o
 -15   3   2          3.39          2.53         7.26 o
 -14   3   2         12.92          9.93         7.29 o
 -13   3   2        237.31        295.21        15.60 o
 -12   3   2        209.76        244.61        12.83 o
 -11   3   2          3.39          1.34         4.63 o
 -10   3   2         79.63         63.29         9.71 o
  -9   3   2          0.85          3.03         4.71 o
  -8   3   2         59.63         62.10         6.09 o
  -7   3   2          1.98          5.29         3.87 o
  -6   3   2        532.01        628.34        10.24 o
  -5   3   2        748.75        760.63         7.97 o
  -4   3   2       1267.78       1056.27        10.18 o
  -3   3   2        116.07        125.26         3.05 o
  -2   3   2        388.85        364.74         4.26 o
  -1   3   2       2116.20       1894.74        13.44 o
   0   3   2      79150.52      56990.57      1551.34 o
   1   3   2       6054.79       4857.17        79.68 o
   2   3   2       2315.27       1917.66        41.75 o
   3   3   2        364.31        329.49         3.81 o
   4   3   2        395.24        368.87         4.73 o
   5   3   2        372.99        338.12        19.28 o
   6   3   2        476.68        458.18         7.53 o
   7   3   2        459.63        478.01         8.01 o
   8   3   2         61.29         65.66         5.46 o
   9   3   2         59.08         75.71         5.42 o
  10   3   2        345.16        366.40         9.03 o
  11   3   2        156.67        164.61         7.67 o
  12   3   2        103.55        134.11         9.06 o
  13   3   2        383.93        442.20        14.35 o
  14   3   2         13.85         22.96         7.50 o
  15   3   2          6.77          7.01         6.94 o
  16   3   2         10.68          5.00         6.95 o
  17   3   2          0.49          0.76         6.04 o
 -17   4   2          1.88          2.11         7.21 o
 -16   4   2         54.30        135.80        13.58 o
 -15   4   2          0.07          1.52         4.10 o
 -14   4   2         42.22          7.76         8.93 o
 -13   4   2         16.50         13.48         7.19 o
 -12   4   2        103.72        133.97         9.51 o
 -11   4   2         15.55         15.98         6.05 o
 -10   4   2          0.22          3.48         5.53 o
  -9   4   2          8.82          9.34         3.46 o
  -8   4   2        146.60        169.78         6.21 o
  -7   4   2         70.91         58.64         3.65 o
  -6   4   2       1160.14       1198.88        12.87 o
  -5   4   2        198.75        208.11         5.19 o
  -4   4   2          0.26         -0.56         1.38 o
  -3   4   2        124.00         99.71         2.75 o
  -2   4   2         97.72         88.10         3.13 o
  -1   4   2       1343.01       1206.69         9.28 o
   0   4   2     134530.95      90440.12      2672.17 o
   1   4   2       1761.24       1552.67        11.50 o
   2   4   2         74.41         67.73         3.03 o
   3   4   2          0.24          0.34         1.33 o
   4   4   2          0.41          1.74         2.37 o
   5   4   2         83.17         83.26         3.06 o
   6   4   2         74.74         79.16         3.46 o
   7   4   2         82.91         84.23         4.00 o
   8   4   2         27.90         60.80         7.13 o
   9   4   2          8.53         10.15         4.69 o
  10   4   2         87.81        109.18         8.80 o
  11   4   2         25.45         33.24         6.59 o
  12   4   2        185.16        219.05        10.04 o
  13   4   2          2.24          2.56         5.29 o
  14   4   2        148.60        177.95        11.79 o
  15   4   2          0.42         -1.14         5.42 o
  16   4   2         37.54         98.52        20.77 o
  17   4   2          4.14          3.20         5.48 o
 -16   5   2         25.41          9.69         7.60 o
 -15   5   2          1.32          0.95         3.87 o
 -14   5   2          9.67          3.71         3.84 o
 -13   5   2          4.77          3.63         3.62 o
 -12   5   2         10.66          8.49         3.54 o
 -11   5   2          3.06          1.75         2.57 o
 -10   5   2        277.60        291.02        13.11 o
  -9   5   2          0.86         -0.60         2.68 o
  -8   5   2       1053.64       1139.73        16.77 o
  -7   5   2          8.96         13.14         4.56 o
  -6   5   2        604.59        710.77        10.56 o
  -5   5   2        211.93        194.67        12.85 o
  -4   5   2        366.54        329.33         4.12 o
  -3   5   2       2267.35       2038.31        14.82 o
  -2   5   2       1616.37       1507.45        12.93 o
  -1   5   2        372.82        323.04         5.00 o
   0   5   2       8067.69       7561.08        51.84 o
   1   5   2        548.89        476.57         5.40 o
   2   5   2       2813.07       2505.03        20.32 o
   3   5   2       1539.41       1393.21        10.65 o
   4   5   2         14.05         13.69         4.04 o
   5   5   2         30.02         26.12         3.71 o
   6   5   2         33.05         31.24         3.62 o
   7   5   2          0.06          1.09         2.34 o
   8   5   2       1223.54       1299.63        14.39 o
   9   5   2         48.91         48.50         4.97 o
  10   5   2        368.00        395.19        10.73 o
  11   5   2         25.57         27.01         8.06 o
  12   5   2        211.11        239.72         9.43 o
  13   5   2          2.27          2.21         4.16 o
  14   5   2         91.96        114.30        19.58 o
  15   5   2         10.65         10.19         5.49 o
  16   5   2          0.32          1.27         5.81 o
 -16   6   2          0.48          1.39         6.81 o
 -15   6   2         14.07          5.53         6.32 o
 -14   6   2          1.46          0.88         5.11 o
 -13   6   2          0.32          0.98         3.85 o
 -12   6   2          2.08          2.81         4.63 o
 -11   6   2          1.18          0.95         2.72 o
 -10   6   2        193.90        214.21        11.34 o
  -9   6   2         25.96         30.27         5.43 o
  -8   6   2         27.59         39.12         4.20 o
  -7   6   2        417.61        458.54        10.90 o
  -6   6   2        652.07        734.42        11.22 o
  -5   6   2          4.19          2.32         2.09 o
  -4   6   2        154.30        161.41         4.10 o
  -3   6   2       1447.21       1351.18        11.69 o
  -2   6   2        410.11        404.02         6.15 o
  -1   6   2       1278.45       1216.78        10.02 o
   0   6   2        661.41        717.15         7.34 o
   1   6   2       2336.18       2132.42        15.86 o
   2   6   2        158.36        147.20         3.20 o
   3   6   2        174.93        171.13         4.61 o
   4   6   2        137.98         87.59         2.91 o
   5   6   2        158.02        155.69         3.50 o
   6   6   2        269.66        341.08         7.71 o
   7   6   2         96.67        107.91         5.25 o
   8   6   2        130.15        183.30         6.89 o
   9   6   2        131.91        131.14         8.00 o
  10   6   2          7.92         11.69         4.34 o
  11   6   2          6.88          6.05         3.50 o
  12   6   2        158.58        197.05        10.52 o
  13   6   2         82.31         97.37         8.05 o
  14   6   2         25.78         17.93         7.94 o
  15   6   2          0.72          0.47         3.48 o
  16   6   2         14.40         18.41         7.07 o
 -16   7   2          0.21          0.04         4.13 o
 -15   7   2          5.47          3.09         4.68 o
 -14   7   2          8.64          2.55         4.17 o
 -13   7   2          9.41          6.32         4.87 o
 -12   7   2        198.67        279.71        15.14 o
 -11   7   2        110.14        150.69        11.30 o
 -10   7   2        451.22        548.95        17.47 o
  -9   7   2         12.83          7.28         5.93 o
  -8   7   2        139.37        157.63         6.20 o
  -7   7   2        162.34        189.67         5.96 o
  -6   7   2          3.45          2.64         2.56 o
  -5   7   2         51.48         61.39         3.26 o
  -4   7   2        100.53        101.93         3.66 o
  -3   7   2        249.56        257.92         5.77 o
  -2   7   2        628.01        641.27         7.62 o
  -1   7   2        189.50        185.92         4.77 o
   0   7   2       4448.50       4305.11        28.79 o
   1   7   2          6.12         10.31         2.31 o
   2   7   2         87.70        120.04         3.23 o
   3   7   2         69.43         64.40         3.55 o
   4   7   2        130.22        147.04         3.67 o
   5   7   2          1.13          1.51         2.06 o
   6   7   2         48.88         76.50         5.15 o
   7   7   2        232.11        306.96         7.97 o
   8   7   2        356.08        394.43         8.66 o
   9   7   2        354.28        408.10        11.85 o
  10   7   2         13.45          7.94         4.03 o
  11   7   2        152.04        191.01        16.37 o
  12   7   2         21.57         11.91         8.11 o
  13   7   2          9.08          7.35         4.87 o
  14   7   2          0.92          3.03         5.31 o
  15   7   2          1.04          2.39         5.20 o
  16   7   2          2.17          6.95         9.96 o
 -15   8   2          2.25         -0.23         4.26 o
 -14   8   2         13.23          7.85         4.66 o
 -13   8   2         17.91          7.72         6.21 o
 -12   8   2          7.01          3.17         3.59 o
 -11   8   2         70.45         95.04        10.66 o
 -10   8   2        490.22        602.12        16.79 o
  -9   8   2        625.10        802.64        17.73 o
  -8   8   2        157.07        137.05        18.51 o
  -7   8   2         17.91         14.12         4.11 o
  -6   8   2          0.66          0.70         2.50 o
  -5   8   2        100.97        127.52         3.88 o
  -4   8   2         74.26         67.32         3.76 o
  -3   8   2        453.27        439.91         7.31 o
  -2   8   2         54.93         40.15         3.45 o
  -1   8   2         35.31         35.56         3.57 o
   0   8   2       4063.57       3936.81        30.83 o
   1   8   2        226.97        238.60         5.76 o
   2   8   2        328.87        398.24         6.13 o
   3   8   2        789.75        785.03         9.43 o
   4   8   2         10.82          8.76         2.25 o
   5   8   2        116.94        147.32         4.34 o
   6   8   2         35.25         39.07         3.99 o
   7   8   2          3.22          7.52         2.82 o
   8   8   2         65.40         71.70        14.63 o
   9   8   2       1071.30       1288.06        21.52 o
  10   8   2         10.72          6.92         4.21 o
  11   8   2         63.96         56.49        21.84 o
  12   8   2         42.63         33.94        17.93 o
  13   8   2          9.69          3.84         5.38 o
  14   8   2          1.63          1.51         4.59 o
  15   8   2          0.29          1.85         5.14 o
 -15   9   2          0.14          3.98        15.66 o
 -14   9   2          3.44          3.20         4.40 o
 -13   9   2          5.27          3.30         4.12 o
 -12   9   2          4.25          3.19         5.19 o
 -11   9   2        162.10        215.92        12.83 o
 -10   9   2         27.84         16.24        11.27 o
  -9   9   2       1066.06       1416.20        29.27 o
  -8   9   2          0.26          0.19         2.41 o
  -7   9   2        140.30        166.00         8.90 o
  -6   9   2          6.71          7.82         2.91 o
  -5   9   2         20.37         25.37         3.40 o
  -4   9   2         69.06         97.29         5.71 o
  -3   9   2        802.80        857.65        12.40 o
  -2   9   2         42.30         38.96         3.78 o
  -1   9   2        303.71        315.70         5.73 o
   0   9   2        102.84        102.60         4.24 o
   1   9   2        164.80        184.07         5.01 o
   2   9   2        174.32        188.43         4.51 o
   3   9   2        989.29       1163.14        13.29 o
   4   9   2         11.10         10.92         2.83 o
   5   9   2         49.82         57.57         3.76 o
   6   9   2         38.33         43.87         3.40 o
   7   9   2         13.80         12.70         3.38 o
   8   9   2          0.64          0.12         2.77 o
   9   9   2       1089.56       1456.40        24.06 o
  10   9   2        527.35        682.82        16.45 o
  11   9   2        245.41        331.23        18.21 o
  12   9   2          0.12         -0.40         3.66 o
  13   9   2         95.02        156.41        11.36 o
  14   9   2         15.70         10.53         6.26 o
  15   9   2          6.07          5.48         6.60 o
 -14  10   2          0.75          5.25         5.38 o
 -13  10   2         16.25         10.08         5.54 o
 -12  10   2          1.58          2.51         3.34 o
 -11  10   2          8.47          5.02         3.60 o
 -10  10   2        360.90        495.66        17.19 o
  -9  10   2        134.76        169.80        11.35 o
  -8  10   2         27.34         18.36        10.73 o
  -7  10   2        128.48        157.93         9.03 o
  -6  10   2         18.83         13.79         4.72 o
  -5  10   2        116.21        144.48         6.03 o
  -4  10   2        196.25        224.33         7.17 o
  -3  10   2        182.90        179.32         6.37 o
  -2  10   2        132.13        157.65         5.52 o
  -1  10   2          0.00         -0.40         2.25 o
   0  10   2          0.04          2.52         3.55 o
   1  10   2         11.63          8.16         2.96 o
   2  10   2         77.70         96.53         7.05 o
   3  10   2         95.73        124.53         5.19 o
   4  10   2          0.03          1.03         3.23 o
   5  10   2         84.54        117.96         4.00 o
   6  10   2          4.53          3.19         2.59 o
   7  10   2        192.09        278.91        11.12 o
   8  10   2        107.92        158.32         8.21 o
   9  10   2        195.84        246.99        11.81 o
  10  10   2        154.10        211.19        14.03 o
  11  10   2         49.04         61.66        15.28 o
  12  10   2          1.12          1.12         3.58 o
  13  10   2          3.79          0.33         3.02 o
  14  10   2          0.05          0.39         3.57 o
 -14  11   2          4.80         -0.44         4.95 o
 -13  11   2          0.07          0.57         4.11 o
 -12  11   2          5.41          2.17         3.60 o
 -11  11   2          3.67          0.66         3.34 o
 -10  11   2         23.04          9.69         8.33 o
  -9  11   2        154.34         -1.07         3.18 o
  -8  11   2         22.97         11.62         7.53 o
  -7  11   2          0.02         -0.05         2.15 o
  -6  11   2          0.19          0.35         2.63 o
  -5  11   2         55.53         75.71        19.38 o
  -4  11   2        387.76        428.84        11.15 o
  -3  11   2        289.44        261.95        15.75 o
  -2  11   2        378.71        442.83        14.33 o
  -1  11   2         16.60         20.48         4.18 o
   0  11   2        397.21        453.58         8.07 o
   1  11   2        106.98        133.88         5.37 o
   2  11   2         85.42         96.91         4.32 o
   3  11   2         66.79         39.95         5.70 o
   4  11   2         49.00         46.43         7.76 o
   5  11   2          0.82         -0.14         1.83 o
   6  11   2         34.56         31.30         7.37 o
   7  11   2          0.01          0.11         2.27 o
   8  11   2         37.37         30.42        13.78 o
   9  11   2          6.66          5.81         3.66 o
  10  11   2        202.09        310.79        12.25 o
  11  11   2          9.13          3.70         3.47 o
  12  11   2          1.94          0.80         3.11 o
  13  11   2          0.92          0.00         3.56 o
  14  11   2          5.69          3.73         4.45 o
 -13  12   2          1.04         -0.52         3.87 o
 -12  12   2         14.40          2.60         3.63 o
 -11  12   2         11.56          1.44         3.54 o
 -10  12   2         72.27          0.82         3.65 o
  -9  12   2         63.09         63.89        26.22 o
  -8  12   2          1.53          1.24         2.63 o
  -7  12   2          1.58          1.06         3.10 o
  -6  12   2          2.16          2.29         3.14 o
  -5  12   2         15.93          8.95         3.97 o
  -4  12   2         34.89         30.65        12.31 o
  -3  12   2        112.74        139.23         8.94 o
  -2  12   2         39.15         20.99         7.97 o
  -1  12   2          1.85          0.74         2.65 o
   0  12   2        391.83        512.65        31.34 o
   1  12   2          0.35          1.80         2.63 o
   2  12   2         69.20         71.62         5.32 o
   3  12   2        171.79        190.72         7.77 o
   4  12   2          7.47          5.70         3.95 o
   5  12   2          0.86          0.27         1.96 o
   6  12   2          3.63          3.64         2.33 o
   7  12   2          7.86          4.64         2.65 o
   8  12   2          0.04          0.11         1.99 o
   9  12   2        176.75        256.59        16.76 o
  10  12   2          4.13          1.55         2.87 o
  11  12   2          7.95          5.31         4.14 o
  12  12   2          0.78          1.19         3.03 o
  13  12   2          1.64          0.72         4.56 o
 -12  13   2          8.61          4.93         3.92 o
 -11  13   2          7.81          1.98         3.74 o
 -10  13   2        236.18        394.00        19.60 o
  -9  13   2         39.83         16.51        11.76 o
  -8  13   2          3.64          1.74         3.85 o
  -7  13   2          0.53          1.68         3.10 o
  -6  13   2         13.91          9.95         3.66 o
  -5  13   2          0.13         -0.37         3.36 o
  -4  13   2          0.96          1.71         2.91 o
  -3  13   2          7.91          5.71         3.17 o
  -2  13   2         18.32         20.70         7.02 o
  -1  13   2          2.74          3.15         2.73 o
   0  13   2          0.03          0.11         2.49 o
   1  13   2          0.48          0.71         2.22 o
   2  13   2         38.68         16.68         7.40 o
   3  13   2         79.65        104.64        12.10 o
   4  13   2        173.03        232.87        11.38 o
   5  13   2          0.24         -0.27         1.84 o
   6  13   2          3.67          0.01         2.06 o
   7  13   2          0.04          1.12         2.91 o
   8  13   2          6.85          3.70         3.43 o
   9  13   2         23.43         20.98         9.46 o
  10  13   2        157.77        216.39        44.22 o
  11  13   2          0.08          1.50         3.54 o
  12  13   2          0.09          2.21         6.26 o
 -11  14   2          0.74          3.62         5.91 o
 -10  14   2         57.88         56.22        26.38 o
  -9  14   2          6.34          3.24         4.42 o
  -8  14   2          4.29          1.70         3.87 o
  -7  14   2         17.63         15.86         5.78 o
  -6  14   2          3.81          4.16         3.44 o
  -5  14   2          0.01          0.17         2.95 o
  -4  14   2         26.29         12.11         6.95 o
  -3  14   2         48.67         57.60        17.60 o
  -2  14   2          8.22          5.26         3.11 o
  -1  14   2          7.61          6.37         3.28 o
   0  14   2         68.79        105.73         7.16 o
   1  14   2          2.82          0.86         2.94 o
   2  14   2         10.32          9.54         3.93 o
   3  14   2         35.89         28.11        14.19 o
   4  14   2          0.28          1.17         3.03 o
   5  14   2          1.96          1.69         2.41 o
   6  14   2          0.00          0.39         2.48 o
   7  14   2         10.54          4.45         3.49 o
   8  14   2          6.08          3.64         3.07 o
   9  14   2          5.51          3.72         4.40 o
  10  14   2         36.21         30.79        16.09 o
  11  14   2         21.71         12.83        15.22 o
 -10  15   2          7.16          2.75         4.92 o
  -9  15   2          4.05          2.34         4.59 o
  -8  15   2         51.57         63.25        27.20 o
  -7  15   2          7.58          4.25         4.34 o
  -6  15   2          6.66         10.47         4.11 o
  -5  15   2          6.83          1.85         3.67 o
  -4  15   2         31.16         20.34        10.07 o
  -3  15   2         41.59         44.34        21.66 o
  -2  15   2         58.86         96.74         8.33 o
  -1  15   2          0.93          1.06         3.07 o
   0  15   2         63.96        118.26         8.42 o
   1  15   2          0.02          0.35         2.42 o
   2  15   2          4.61          5.50         3.13 o
   3  15   2         39.49         29.43        14.04 o
   4  15   2          1.14          3.54         4.22 o
   5  15   2          5.15          3.53         3.05 o
   6  15   2          0.02          0.50         2.64 o
   7  15   2          0.00          1.70         2.62 o
   8  15   2         48.06         45.72        17.64 o
   9  15   2         13.38          7.83        10.58 o
  10  15   2         26.57          8.68        12.21 o
  -9  16   2          1.61          1.51         4.67 o
  -8  16   2          1.26          1.77         4.62 o
  -7  16   2          5.88          9.35         4.44 o
  -6  16   2          5.92          4.76         4.22 o
  -5  16   2          0.62          2.42         4.29 o
  -4  16   2          0.94          2.78         3.76 o
  -3  16   2          8.48          6.69         4.02 o
  -2  16   2          0.62          3.94         4.01 o
  -1  16   2         26.66         25.85         9.27 o
   0  16   2         48.53         54.22        15.27 o
   1  16   2         22.25         28.35         9.36 o
   2  16   2          2.90          4.04         4.75 o
   3  16   2          6.11          6.62         3.81 o
   4  16   2          0.30          3.23         4.06 o
   5  16   2          0.16          1.90         3.73 o
   6  16   2          0.15         -0.18         2.78 o
   7  16   2          2.00          2.03         3.27 o
   8  16   2          1.43          0.76         4.93 o
   9  16   2          0.88          5.18         6.16 o
  -7  17   2          0.52          1.50         3.90 o
  -6  17   2          4.90          5.73         5.31 o
  -5  17   2          0.23          3.56         4.19 o
  -4  17   2          3.26          3.33         4.91 o
  -3  17   2          4.85          8.02         4.40 o
  -2  17   2          1.55          1.93         4.33 o
  -1  17   2          0.19         -0.25         3.16 o
   0  17   2          0.86          2.94         3.65 o
   1  17   2          1.06          2.29         3.73 o
   2  17   2          0.76          0.71         3.53 o
   3  17   2          8.50          5.46         5.22 o
   4  17   2          0.48          3.47         4.14 o
   5  17   2          4.83          3.42         3.97 o
   6  17   2          2.59          5.34         7.68 o
   7  17   2          0.80          0.09         6.75 o
  -5  18   2          3.99          3.14         4.85 o
  -4  18   2          1.19          0.04         4.30 o
  -3  18   2          6.39          4.68         4.76 o
  -2  18   2          6.15         12.23         5.43 o
  -1  18   2         25.41         18.64        11.75 o
   0  18   2         11.62         12.78         6.48 o
   1  18   2          7.59          3.71         3.83 o
   2  18   2          4.18          0.42         5.38 o
   3  18   2          9.77          5.61         4.80 o
   4  18   2          0.98         -2.91         6.19 o
   5  18   2          0.03          2.16         6.53 o
   0  19   2          8.22          7.37         4.91 o
 -17   1   3          7.15          3.79         9.78 o
 -16   1   3          9.50          6.22         8.18 o
 -15   1   3          3.83          4.58         7.24 o
 -14   1   3          0.26          8.32         8.88 o
 -13   1   3          1.53         -1.08         5.82 o
 -12   1   3          2.08          7.10         6.68 o
 -11   1   3          0.14          0.58         4.41 o
 -10   1   3         47.35         44.75         7.27 o
  -9   1   3         85.01         73.74         7.05 o
  -8   1   3         98.30        108.05         6.25 o
  -7   1   3          8.95          9.74         4.06 o
  -6   1   3          2.30          1.41         2.96 o
  -5   1   3         87.77         77.88         4.35 o
  -4   1   3         24.93         21.79         4.42 o
  -3   1   3       1078.03        869.31         9.29 o
  -2   1   3        399.91        407.49         4.88 o
  -1   1   3       1604.85       1299.79        11.14 o
   0   1   3       4658.21       3396.91        23.37 o
   1   1   3       3398.14       2509.29        23.29 o
   2   1   3         23.90         20.76         5.79 o
   3   1   3         10.62         11.07         2.84 o
   4   1   3        597.25        514.66         7.46 o
   5   1   3         70.58         71.24         4.07 o
   6   1   3        287.63        308.55         5.81 o
   7   1   3         16.04         16.53         3.99 o
   8   1   3         48.40         52.66         4.63 o
   9   1   3          0.00          0.40         2.99 o
  10   1   3        167.23        179.20         7.37 o
  11   1   3          1.00          1.21         4.00 o
  12   1   3          9.92         17.28         6.19 o
  13   1   3          0.14          2.05         4.89 o
  14   1   3          3.09          0.82         5.33 o
  15   1   3          0.17          1.20         7.18 o
  16   1   3          9.28          0.34         5.38 o
  17   1   3          4.15         -0.60         5.98 o
 -17   2   3          1.47          1.10         8.00 o
 -16   2   3          0.22         -0.08         6.27 o
 -15   2   3          0.05         -0.36         7.23 o
 -14   2   3         12.45         10.81         7.42 o
 -13   2   3         92.99        193.46        91.67 o
 -12   2   3         97.95        125.26         9.95 o
 -11   2   3        229.49        227.74         9.61 o
 -10   2   3        202.02        241.45        10.80 o
  -9   2   3          4.56          1.85         4.17 o
  -8   2   3         25.72         19.00         5.23 o
  -7   2   3        755.64        740.20        11.83 o
  -6   2   3          2.41          2.91         3.18 o
  -5   2   3        986.09        944.10        11.71 o
  -4   2   3        266.63        219.47         6.05 o
  -3   2   3       2411.52       1968.90        17.31 o
  -2   2   3       2256.93       1823.71        15.24 o
  -1   2   3         35.44         36.45         2.47 o
   0   2   3       4163.12       3383.48        21.32 o
   1   2   3        590.29        414.36         8.70 o
   2   2   3        365.70        290.02         8.72 o
   3   2   3        352.56        325.44         4.47 o
   4   2   3        731.02        612.89         7.18 o
   5   2   3       1729.69       1495.37        13.88 o
   6   2   3          4.98          4.45         2.54 o
   7   2   3       1197.22       1132.33        12.83 o
   8   2   3         40.96         31.09         4.75 o
   9   2   3         35.91         36.14         4.74 o
  10   2   3          0.31          1.51         5.08 o
  11   2   3         55.99         57.32         6.58 o
  12   2   3         93.60        110.67         8.94 o
  13   2   3          0.02         -0.39         5.42 o
  14   2   3          3.63          9.92         6.10 o
  15   2   3          4.03          4.64         7.46 o
  16   2   3          0.19          1.11         7.06 o
  17   2   3          3.43          0.81         6.09 o
 -17   3   3          0.38          0.56        11.11 o
 -16   3   3          9.25          8.99         9.52 o
 -15   3   3          0.04          0.85         6.24 o
 -14   3   3          7.42          8.26        11.49 o
 -13   3   3          0.06          3.57         6.43 o
 -12   3   3         59.62         61.20         8.28 o
 -11   3   3          0.24          0.07         6.34 o
 -10   3   3        137.23        161.63         8.39 o
  -9   3   3         24.71         23.50         5.57 o
  -8   3   3          0.08          0.57         3.43 o
  -7   3   3        138.56        173.16         7.17 o
  -6   3   3         56.39         53.91         2.52 o
  -5   3   3         11.04         13.28         2.29 o
  -4   3   3        289.58        239.60         4.02 o
  -3   3   3        405.37        368.36         6.43 o
  -2   3   3        795.10        675.44         6.32 o
  -1   3   3         18.70         20.62         2.22 o
   0   3   3      20641.62      17143.49       229.20 o
   1   3   3          3.62          2.62         0.72 o
   2   3   3       2288.48       1923.39        19.14 o
   3   3   3        225.59        204.33         3.07 o
   4   3   3         13.13         15.14         2.24 o
   5   3   3         45.44         41.30         2.63 o
   6   3   3          8.59          5.66         2.41 o
   7   3   3         24.28         28.67         3.56 o
   8   3   3          3.12          5.93         3.49 o
   9   3   3          6.26         13.37         4.75 o
  10   3   3         35.02         32.63         7.14 o
  11   3   3        133.72        144.67         7.36 o
  12   3   3          0.67          0.11         3.85 o
  13   3   3         54.15         70.99         9.74 o
  14   3   3          4.32          4.95         6.03 o
  15   3   3          0.30         -1.26         5.33 o
  16   3   3          3.03         -2.00         8.88 o
  17   3   3          0.30          0.18         5.33 o
 -17   4   3          1.12         -0.99         7.39 o
 -16   4   3          1.79         -0.72         5.06 o
 -15   4   3          1.94         -1.40         4.05 o
 -14   4   3         31.90         16.74         9.61 o
 -13   4   3         21.69         15.03         6.21 o
 -12   4   3          1.23          2.24         2.79 o
 -11   4   3         12.54          7.86         3.37 o
 -10   4   3         35.18         31.21         6.37 o
  -9   4   3        378.23        409.40         8.65 o
  -8   4   3          0.23          2.04         2.25 o
  -7   4   3       1352.10       1514.07        18.73 o
  -6   4   3        475.49        506.96         7.21 o
  -5   4   3        478.55        432.35         5.96 o
  -4   4   3         31.34         29.57         4.61 o
  -3   4   3         41.99         60.78         2.76 o
  -2   4   3       2173.46       1799.57        13.88 o
  -1   4   3        212.12        222.72         4.58 o
   0   4   3       9289.33       7590.13        73.89 o
   1   4   3         57.68         45.24         2.27 o
   2   4   3        126.91        109.65         5.53 o
   3   4   3       3708.59       3052.10        46.16 o
   4   4   3         43.72         46.47         2.09 o
   5   4   3        319.42        266.49         4.58 o
   6   4   3        244.44        266.38         5.71 o
   7   4   3        376.27        451.67         7.00 o
   8   4   3         55.73         46.10         4.31 o
   9   4   3         27.06         31.95         5.24 o
  10   4   3        928.36       1044.84        16.27 o
  11   4   3         96.87        118.35         7.27 o
  12   4   3        173.86        205.70        10.20 o
  13   4   3          9.66         11.57         7.33 o
  14   4   3          0.03         -2.78         5.28 o
  15   4   3          1.27          0.48         4.97 o
  16   4   3          7.64          4.69         5.10 o
 -16   5   3          0.07         -0.73         4.32 o
 -15   5   3          2.00          2.61         4.11 o
 -14   5   3         19.45          5.16         6.01 o
 -13   5   3          7.78          4.73         4.52 o
 -12   5   3        238.02        291.63        14.00 o
 -11   5   3          7.39          3.60         2.95 o
 -10   5   3        389.27        478.50        14.85 o
  -9   5   3         32.48         38.17         4.12 o
  -8   5   3        454.38        530.61         9.66 o
  -7   5   3       1185.40       1253.56        14.69 o
  -6   5   3        196.75        241.58         7.13 o
  -5   5   3         15.03         21.16         3.07 o
  -4   5   3        266.67        279.92         3.58 o
  -3   5   3        585.72        575.92         6.69 o
  -2   5   3        606.23        573.16         6.88 o
  -1   5   3        542.37        487.86         5.72 o
   0   5   3        351.21        333.69         4.95 o
   1   5   3          4.30          5.19         1.19 o
   2   5   3       1304.16       1248.01        10.88 o
   3   5   3         33.16         36.94         1.49 o
   4   5   3        320.45        290.74         3.57 o
   5   5   3         11.30         11.46         2.34 o
   6   5   3        140.90        170.58         3.91 o
   7   5   3       1004.08       1091.46        16.70 o
   8   5   3        462.82        542.68         8.06 o
   9   5   3        492.98        508.78        10.47 o
  10   5   3        889.22       1121.29        17.58 o
  11   5   3        498.11        585.30        12.96 o
  12   5   3        108.08        150.40         9.09 o
  13   5   3        254.68        329.22        13.53 o
  14   5   3          1.45          1.74         4.01 o
  15   5   3          2.52          3.98         4.96 o
  16   5   3          1.29          3.97         5.87 o
 -16   6   3          0.06         -0.11         8.73 o
 -15   6   3          0.92         -0.45         3.74 o
 -14   6   3         50.29         25.52        16.82 o
 -13   6   3         58.65         49.99        21.38 o
 -12   6   3        248.58        329.09        16.27 o
 -11   6   3         19.36         17.70         8.83 o
 -10   6   3         95.27        119.65        10.90 o
  -9   6   3         26.02         28.60         4.24 o
  -8   6   3          4.90          4.86         4.09 o
  -7   6   3          8.77          8.91         2.86 o
  -6   6   3       1316.39       1457.21        15.53 o
  -5   6   3          9.78          8.90         2.30 o
  -4   6   3         56.33         48.95         3.71 o
  -3   6   3       5177.32       4912.50        38.58 o
  -2   6   3          0.15          8.05         2.49 o
  -1   6   3         11.84         11.04         2.09 o
   0   6   3       2724.18       2678.63        21.27 o
   1   6   3        101.49         90.66         3.33 o
   2   6   3       1158.89       1175.61        11.37 o
   3   6   3       4052.37       3743.60        26.60 o
   4   6   3         12.03         16.01         2.27 o
   5   6   3         60.25         41.94         3.02 o
   6   6   3       1010.50       1179.25        13.65 o
   7   6   3        195.86        215.69         6.15 o
   8   6   3         14.57         32.16         5.63 o
   9   6   3        529.27        567.75        28.49 o
  10   6   3        391.59        467.61        11.04 o
  11   6   3        199.19        273.95         8.82 o
  12   6   3         20.15         20.59         5.67 o
  13   6   3          1.19          2.00         3.90 o
  14   6   3          4.86          4.14         4.42 o
  15   6   3          2.10          1.52         4.23 o
  16   6   3          0.31         -1.32         4.77 o
 -16   7   3          0.03          0.71         8.24 o
 -15   7   3          1.41         -0.14         5.63 o
 -14   7   3         30.84         18.68        11.91 o
 -13   7   3         60.86         35.98        28.36 o
 -12   7   3        106.28        143.53        13.53 o
 -11   7   3        214.57        294.25        17.84 o
 -10   7   3         45.14         61.33        10.02 o
  -9   7   3          4.10          3.94         3.58 o
  -8   7   3         42.48         49.78         4.42 o
  -7   7   3        409.69        440.65        10.16 o
  -6   7   3        211.35        239.52         6.11 o
  -5   7   3        145.72        120.05         3.50 o
  -4   7   3        644.46        615.87         7.76 o
  -3   7   3       5126.86       5062.71        42.26 o
  -2   7   3          1.34          9.00         3.00 o
  -1   7   3        190.14        167.56         4.41 o
   0   7   3       6096.35       5742.00        41.61 o
   1   7   3         74.40         51.22         2.79 o
   2   7   3        839.27        885.66         8.99 o
   3   7   3       3382.84       3478.89        28.88 o
   4   7   3        520.11        542.70         6.37 o
   5   7   3          7.98          8.08         1.78 o
   6   7   3        956.67       1182.19        12.17 o
   7   7   3        206.50        224.55         6.74 o
   8   7   3         72.17         82.18         5.43 o
   9   7   3        142.88        138.29        40.01 o
  10   7   3        134.06        173.53         9.87 o
  11   7   3          8.12          6.62         4.25 o
  12   7   3          2.98          3.06         4.29 o
  13   7   3          2.38          1.52         4.24 o
  14   7   3         10.83          5.63         5.69 o
  15   7   3          1.55          0.18         4.35 o
  16   7   3         14.20         13.22         7.28 o
 -15   8   3          3.35         13.28        11.38 o
 -14   8   3          3.62          2.75         4.22 o
 -13   8   3          4.39          3.34         3.66 o
 -12   8   3         35.21         15.56        12.79 o
 -11   8   3        369.92        538.88        17.00 o
 -10   8   3        340.20        462.27        18.55 o
  -9   8   3        119.42        152.74        12.09 o
  -8   8   3        111.50        114.14         6.77 o
  -7   8   3         27.50         27.38         4.86 o
  -6   8   3        134.13        158.80         4.94 o
  -5   8   3          3.94          1.98         2.93 o
  -4   8   3         15.49         15.91         3.20 o
  -3   8   3        459.32        505.12         7.85 o
  -2   8   3        688.32        802.10         8.64 o
  -1   8   3        621.88        688.79         8.98 o
   0   8   3       7563.02       7298.77        54.60 o
   1   8   3       1386.51       1415.53        13.12 o
   2   8   3       5203.12       5599.92        41.34 o
   3   8   3       1440.27       1618.11        16.15 o
   4   8   3        264.61        298.49         4.90 o
   5   8   3         11.64         12.34         2.29 o
   6   8   3        187.10        248.66         5.26 o
   7   8   3        307.33        394.67         6.97 o
   8   8   3        267.58        280.15        14.27 o
   9   8   3         85.35         87.57         7.56 o
  10   8   3         14.27         13.67         6.76 o
  11   8   3          0.15         -0.50         3.91 o
  12   8   3          1.58          3.37         4.59 o
  13   8   3          0.01         -0.45         4.47 o
  14   8   3         23.43         17.21         9.48 o
  15   8   3          1.23          0.22         5.04 o
 -15   9   3          2.76          8.44        10.08 o
 -14   9   3          3.51          2.72         8.37 o
 -13   9   3          4.32          4.08         5.86 o
 -12   9   3         81.39        105.98        17.72 o
 -11   9   3         40.37         34.42        12.69 o
 -10   9   3        593.21        859.01        20.87 o
  -9   9   3        168.78        224.65        11.95 o
  -8   9   3        223.80        259.32        11.06 o
  -7   9   3          1.78          1.19         2.65 o
  -6   9   3        122.36        158.28         5.65 o
  -5   9   3         14.97         23.84         3.67 o
  -4   9   3         94.05         94.06         4.99 o
  -3   9   3        220.91        239.50         5.86 o
  -2   9   3         89.11         99.59         4.37 o
  -1   9   3        231.08        275.43         6.23 o
   0   9   3         87.55         80.48         4.09 o
   1   9   3        420.97        467.32         6.82 o
   2   9   3          1.45          1.23         1.89 o
   3   9   3         17.38         17.27         4.85 o
   4   9   3        320.24        400.53         5.92 o
   5   9   3         39.24         58.43         3.30 o
   6   9   3          0.05         -0.20         1.78 o
   7   9   3          2.17          3.01         2.65 o
   8   9   3        200.74        237.87         8.33 o
   9   9   3        142.05        180.90         8.94 o
  10   9   3        176.66        245.05        10.65 o
  11   9   3         28.71         21.99        10.35 o
  12   9   3          9.35          7.88         4.85 o
  13   9   3          8.41          6.12         5.08 o
  14   9   3         13.22          7.05         5.72 o
  15   9   3          3.71          1.96         5.77 o
 -14  10   3          3.47          1.59         5.34 o
 -13  10   3          8.37          4.37         4.53 o
 -12  10   3          0.01          0.57         3.02 o
 -11  10   3         39.64          5.31         8.05 o
 -10  10   3        626.27         49.61        36.56 o
  -9  10   3          5.05          0.71         2.56 o
  -8  10   3         58.96         75.03        10.13 o
  -7  10   3         13.51          7.57         3.76 o
  -6  10   3         95.34        120.82        11.51 o
  -5  10   3        109.73        161.01         6.34 o
  -4  10   3        296.17        348.92         7.20 o
  -3  10   3        165.00        169.29         6.36 o
  -2  10   3         94.90        135.81         5.43 o
  -1  10   3        205.63        252.79         5.80 o
   0  10   3        120.56        143.07         4.76 o
   1  10   3        120.14        146.49         4.66 o
   2  10   3        379.80        461.46         7.07 o
   3  10   3        335.15        368.99         7.12 o
   4  10   3         49.17         49.74         3.11 o
   5  10   3         40.64         48.62         4.23 o
   6  10   3         74.01         93.99        10.17 o
   7  10   3          1.04          2.08         1.95 o
   8  10   3         98.28        125.79         9.97 o
   9  10   3          7.42          6.93         3.69 o
  10  10   3        109.53        135.05        26.17 o
  11  10   3          2.84          0.53         2.21 o
  12  10   3          0.96          1.54         4.18 o
  13  10   3          9.58          6.12         3.92 o
  14  10   3          9.67          5.34         4.11 o
 -14  11   3          0.13          0.61         5.08 o
 -13  11   3         34.44         22.67        16.08 o
 -12  11   3         33.66          9.55         7.98 o
 -11  11   3          0.35          1.29         3.15 o
 -10  11   3         12.09          4.45         3.65 o
  -9  11   3          9.76          4.54         3.00 o
  -8  11   3        226.31        313.35        12.74 o
  -7  11   3          6.08          2.15         3.85 o
  -6  11   3          0.31          0.67         2.52 o
  -5  11   3          2.54          2.36         2.95 o
  -4  11   3         94.54         89.37        11.90 o
  -3  11   3        190.56        222.17         8.06 o
  -2  11   3         54.58         65.50         7.07 o
  -1  11   3         74.15         73.92         5.30 o
   0  11   3          4.59         11.98         3.20 o
   1  11   3        223.17        254.00         6.65 o
   2  11   3          0.12          1.85         2.36 o
   3  11   3        181.36        218.27         7.38 o
   4  11   3          9.68          6.47         2.20 o
   5  11   3          2.27          1.24         2.22 o
   6  11   3          0.00          0.36         1.64 o
   7  11   3        117.35        155.69         9.85 o
   8  11   3        305.18        404.00        10.79 o
   9  11   3          0.04         -0.56         2.26 o
  10  11   3         37.03         24.40        13.13 o
  11  11   3         17.79         11.47         7.70 o
  12  11   3          0.07         -0.31         2.96 o
  13  11   3          0.57          0.29         2.83 o
  14  11   3          1.62         -1.39         6.59 o
 -13  12   3          0.81          2.18         5.13 o
 -12  12   3          0.72         -1.49         3.17 o
 -11  12   3          9.22          1.85         3.40 o
 -10  12   3         13.89          3.55         3.12 o
  -9  12   3          0.09          0.74         3.86 o
  -8  12   3         36.25         40.11        17.40 o
  -7  12   3         20.21         26.43        11.32 o
  -6  12   3         15.06         16.56         6.55 o
  -5  12   3         13.84         12.44         5.84 o
  -4  12   3         65.30         39.79        16.15 o
  -3  12   3         39.10         44.71        16.00 o
  -2  12   3          7.67          5.18         2.80 o
  -1  12   3        114.18        157.55         8.99 o
   0  12   3         39.76         62.92         7.23 o
   1  12   3        277.05        342.25         9.62 o
   2  12   3        191.00        273.16         7.68 o
   3  12   3         89.57         97.38         9.59 o
   4  12   3          0.47          0.89         1.90 o
   5  12   3          8.96          8.15         3.31 o
   6  12   3          0.16         -0.12         2.19 o
   7  12   3          1.48          0.41         1.87 o
   8  12   3          0.96          0.66         1.86 o
   9  12   3          0.35          1.50         2.35 o
  10  12   3          0.19          0.52         2.56 o
  11  12   3          0.31         -0.05         2.75 o
  12  12   3          0.30          0.99         6.43 o
  13  12   3          1.03          0.55         6.65 o
 -12  13   3          1.34          0.97         4.77 o
 -11  13   3          5.09          0.33         5.65 o
 -10  13   3         76.42         76.78        34.31 o
  -9  13   3          5.50          2.50         4.91 o
  -8  13   3          0.99          0.71         3.65 o
  -7  13   3         19.35         13.00         4.73 o
  -6  13   3          4.24          4.75         3.29 o
  -5  13   3          0.44          1.17         3.34 o
  -4  13   3          0.16         -0.01         2.39 o
  -3  13   3        125.39        178.60         9.00 o
  -2  13   3          7.87          8.94         4.07 o
  -1  13   3         56.25         84.98         7.61 o
   0  13   3          0.69          0.84         2.41 o
   1  13   3          8.80          5.57         3.27 o
   2  13   3         36.44         30.06         7.51 o
   3  13   3          3.13          6.94         3.85 o
   4  13   3          7.66          5.72         3.72 o
   5  13   3          7.06          9.88         3.65 o
   6  13   3         13.38         13.47         3.93 o
   7  13   3         20.27         20.74         7.66 o
   8  13   3          0.19         -0.18         2.48 o
   9  13   3         46.62         67.58        15.08 o
  10  13   3         37.74         46.65        15.85 o
  11  13   3         23.20         23.34        16.77 o
  12  13   3          2.81          4.00         9.50 o
 -11  14   3          3.97          2.80         5.07 o
 -10  14   3          3.82          2.29         4.66 o
  -9  14   3         86.00         84.99        36.41 o
  -8  14   3          0.00         -0.45         3.43 o
  -7  14   3          1.86          2.05         3.61 o
  -6  14   3          1.45          1.09         3.09 o
  -5  14   3          0.78         -0.20         3.49 o
  -4  14   3         23.00         16.49         8.16 o
  -3  14   3         22.84         17.28         8.23 o
  -2  14   3          0.05          0.01         2.10 o
  -1  14   3          9.16          8.21         3.23 o
   0  14   3          9.56          5.42         3.36 o
   1  14   3          2.69          2.43         2.63 o
   2  14   3          6.41          1.24         2.40 o
   3  14   3         10.10          4.77         3.10 o
   4  14   3          0.49         -0.91         2.71 o
   5  14   3          3.72          3.29         2.75 o
   6  14   3          0.54          0.63         2.57 o
   7  14   3          1.03          1.93         3.38 o
   8  14   3          5.42          3.68         3.56 o
   9  14   3         25.64          9.19        11.75 o
  10  14   3         45.19         22.84        28.36 o
  11  14   3          2.10         -3.71         9.05 o
 -10  15   3          0.36          0.48         4.74 o
  -9  15   3          4.01          1.14         4.69 o
  -8  15   3          4.82          3.67         5.52 o
  -7  15   3          9.32          2.99         4.12 o
  -6  15   3          0.17         -0.93         3.32 o
  -5  15   3          0.15         -0.03         3.46 o
  -4  15   3          2.84          2.41         3.62 o
  -3  15   3          7.06          6.53         4.28 o
  -2  15   3          2.79          3.74         3.47 o
  -1  15   3          0.04          1.99         3.43 o
   0  15   3        190.89        280.98         9.89 o
   1  15   3          5.06          5.50         3.33 o
   2  15   3          1.11          1.40         3.23 o
   3  15   3         30.21         17.09         9.94 o
   4  15   3          7.59          7.63         4.74 o
   5  15   3          0.01          0.98         2.33 o
   6  15   3          3.50          3.80         3.03 o
   7  15   3          7.10          4.88         6.95 o
   8  15   3          0.68          1.26         6.05 o
   9  15   3          0.63          0.82         5.51 o
  10  15   3         16.61         10.56        12.72 o
  -9  16   3         18.65          9.71         6.59 o
  -8  16   3          5.01          4.20         4.96 o
  -7  16   3          6.27          5.38         4.64 o
  -6  16   3          5.82          5.52         4.52 o
  -5  16   3          0.27          1.83         3.98 o
  -4  16   3          1.26          0.78         3.73 o
  -3  16   3         18.47         15.58         9.21 o
  -2  16   3         10.36          7.38         4.09 o
  -1  16   3          6.53          8.97         6.26 o
   0  16   3         25.82         28.64         9.12 o
   1  16   3          3.03          3.71         3.79 o
   2  16   3          6.23          3.89         3.69 o
   3  16   3          1.41          3.74         3.60 o
   4  16   3          1.41         -1.29         4.23 o
   5  16   3          5.32          8.25         4.18 o
   6  16   3          4.09          1.29         4.49 o
   7  16   3          4.35          3.47         5.66 o
   8  16   3          3.76          5.51         7.08 o
   9  16   3          3.30          0.42         6.00 o
  -7  17   3          4.07          2.62         4.67 o
  -6  17   3          3.74          3.44         4.23 o
  -5  17   3          0.01          2.08         4.08 o
  -4  17   3          0.00          0.29         3.11 o
  -3  17   3          6.16          8.09         4.43 o
  -2  17   3          8.65          8.01         6.08 o
  -1  17   3          1.39          1.83         3.42 o
   0  17   3         44.11         82.40        19.87 o
   1  17   3          0.96          2.27         3.57 o
   2  17   3          7.74          3.87         3.96 o
   3  17   3          9.49          2.62         3.80 o
   4  17   3          0.09          4.34         6.17 o
   5  17   3          2.06          3.48         6.23 o
   6  17   3          0.01          1.97         7.22 o
   7  17   3          3.35          6.58         8.82 o
  -5  18   3          0.01          1.08         4.24 o
  -4  18   3          0.17          4.21         5.44 o
  -3  18   3          0.02         -0.65         4.02 o
  -2  18   3          1.88          4.43         4.89 o
  -1  18   3         26.62         29.88        12.13 o
   0  18   3          7.66          5.74         4.26 o
   1  18   3         13.35          7.86         5.02 o
   2  18   3          1.57         -0.30         4.09 o
   3  18   3          0.59         -0.99         5.73 o
   4  18   3          4.30          4.96         6.58 o
   5  18   3          3.31          3.62         6.67 o
 -17   0   4          7.64          2.94        11.98 o
 -16   0   4         53.81         75.89        62.57 o
 -15   0   4          0.70          0.82         8.91 o
 -14   0   4         17.97         24.78        26.90 o
 -13   0   4         49.28         35.96        11.60 o
 -12   0   4         42.62         54.43        13.82 o
 -11   0   4         30.28         31.79         9.97 o
 -10   0   4        153.06        148.94        12.00 o
  -9   0   4         32.80         33.31         8.37 o
  -8   0   4        381.19        319.79        12.19 o
  -7   0   4        152.28        144.85        10.43 o
  -6   0   4          9.38         15.55         5.57 o
  -5   0   4       1401.88       1225.84        19.03 o
  -4   0   4       2357.26       2089.23        24.03 o
  -3   0   4        562.90        494.57        19.04 o
  -2   0   4        754.56        710.06        11.58 o
  -1   0   4       1902.41       1554.19        17.96 o
   0   0   4      18717.65      13749.92       229.61 o
   1   0   4        644.26        569.10         9.23 o
   2   0   4        211.72        206.41         5.14 o
   3   0   4        101.00         95.16         4.46 o
   4   0   4        413.23        364.22         7.49 o
   5   0   4        110.94        110.73         5.39 o
   6   0   4        130.87        109.50         5.89 o
   7   0   4          9.10         13.80         4.74 o
   8   0   4        112.06         92.41         7.23 o
   9   0   4         31.15         33.79         6.73 o
  10   0   4         39.65         50.39        17.96 o
  11   0   4          8.68         11.17         8.56 o
  12   0   4          2.94         -2.14         7.57 o
  13   0   4         55.51         52.97        12.19 o
  14   0   4         85.37        106.08        11.82 o
  15   0   4          9.67          1.31         9.34 o
  16   0   4         63.50        140.42        14.86 o
  17   0   4         14.11         -0.99        14.39 o
 -17   1   4          7.80          6.11         9.01 o
 -16   1   4         29.38         13.90        18.18 o
 -15   1   4          1.66          3.06         7.91 o
 -14   1   4          4.39          1.33         6.17 o
 -13   1   4          0.23          0.47         6.06 o
 -12   1   4         50.66         64.48         9.20 o
 -11   1   4         18.72         17.99         6.66 o
 -10   1   4          0.00         -1.79         4.91 o
  -9   1   4          0.21         -0.74         3.94 o
  -8   1   4         51.76         53.71         5.80 o
  -7   1   4         11.52         21.34         5.45 o
  -6   1   4         82.39         98.60         5.68 o
  -5   1   4         32.39         27.37         4.21 o
  -4   1   4        444.10        428.73         8.20 o
  -3   1   4       1661.27       1358.28        13.60 o
  -2   1   4       3652.85       2864.37        18.38 o
  -1   1   4        219.00        176.46         3.48 o
   0   1   4      37471.20      27146.43       956.25 o
   1   1   4         87.53         72.15         2.16 o
   2   1   4       3473.94       2807.57        22.97 o
   3   1   4        737.52        645.47         6.81 o
   4   1   4        117.33        119.21         4.75 o
   5   1   4        214.11        180.62         4.52 o
   6   1   4        102.85        110.75         4.98 o
   7   1   4         12.09          9.94         4.52 o
   8   1   4         65.85         66.75         5.10 o
   9   1   4         33.27         41.54         4.91 o
  10   1   4        147.72        172.50         7.21 o
  11   1   4         44.59         38.74         6.52 o
  12   1   4         68.46         92.07         7.11 o
  13   1   4         49.56         48.55         6.92 o
  14   1   4          2.40          4.28         5.99 o
  15   1   4          4.58          2.36         5.62 o
  16   1   4          0.04          0.29         6.91 o
  17   1   4          1.41          0.59         5.81 o
 -17   2   4          0.77         -0.03         5.84 o
 -16   2   4          0.12          2.18         9.68 o
 -15   2   4          2.59          2.39         7.05 o
 -14   2   4          0.26         -0.18         8.41 o
 -13   2   4         67.99         64.59         9.14 o
 -12   2   4         17.69         14.59         7.09 o
 -11   2   4        112.64        108.89         8.88 o
 -10   2   4         30.87         32.60         7.89 o
  -9   2   4         68.61         63.87         8.59 o
  -8   2   4        264.21        258.28         8.77 o
  -7   2   4        342.08        348.05         8.25 o
  -6   2   4        450.88        490.09         8.53 o
  -5   2   4         48.75         30.09         7.34 o
  -4   2   4          2.00          1.87         2.34 o
  -3   2   4        560.04        451.16         7.53 o
  -2   2   4          0.44          2.68         2.01 o
  -1   2   4        459.66        303.60         4.69 o
   0   2   4        218.83        220.39         4.18 o
   1   2   4          2.47          2.54         1.89 o
   2   2   4        195.76        175.01         3.17 o
   3   2   4        160.08        129.04         2.92 o
   4   2   4        188.86        178.51         3.43 o
   5   2   4          3.94          4.21         2.38 o
   6   2   4         38.11         39.86         3.74 o
   7   2   4         42.98         51.63         4.13 o
   8   2   4         86.73         89.95         5.49 o
   9   2   4         23.32         26.78         5.25 o
  10   2   4         28.21         34.21         6.86 o
  11   2   4         29.40         35.00         7.30 o
  12   2   4          0.31          1.70         4.77 o
  13   2   4         28.60         37.92         7.06 o
  14   2   4          0.33          2.12         6.81 o
  15   2   4          4.08          5.70         6.15 o
  16   2   4          3.27          0.83         6.21 o
  17   2   4          1.75          0.27         5.53 o
 -17   3   4          0.03          1.21         7.81 o
 -16   3   4          0.45         -0.66         7.86 o
 -15   3   4         12.20         15.35        11.09 o
 -14   3   4          4.24          3.69         7.49 o
 -13   3   4         45.86         42.23         9.62 o
 -12   3   4        396.97        519.93        16.31 o
 -11   3   4        531.78        650.46        16.08 o
 -10   3   4       1813.34       1981.05        27.09 o
  -9   3   4         93.37         89.33         8.31 o
  -8   3   4        497.39        505.15        10.34 o
  -7   3   4       1383.50       1277.93        57.47 o
  -6   3   4        232.35        236.13         4.42 o
  -5   3   4        480.94        350.19        10.26 o
  -4   3   4         14.05         14.73         2.98 o
  -3   3   4         11.60         17.54         6.14 o
  -2   3   4        451.32        436.95         5.35 o
  -1   3   4        258.30        235.08         3.56 o
   0   3   4       2272.99       1871.83        13.41 o
   1   3   4         21.21         32.55         1.08 o
   2   3   4        738.90        695.23        11.10 o
   3   3   4       2519.20       2170.87        38.58 o
   4   3   4         98.54        103.70         2.74 o
   5   3   4         80.76         53.03         3.13 o
   6   3   4        949.73        928.80        10.74 o
   7   3   4       1298.04       1162.42        13.50 o
   8   3   4        874.41        838.17        11.87 o
   9   3   4        509.94        507.96        10.18 o
  10   3   4        176.66        188.52         8.02 o
  11   3   4        224.39        273.20        10.30 o
  12   3   4         13.59         19.63         5.57 o
  13   3   4         27.66         34.13         7.85 o
  14   3   4          7.69          6.24         5.67 o
  15   3   4          2.09          2.72         5.65 o
  16   3   4          0.19          0.03         4.95 o
 -16   4   4          8.20          3.37         8.00 o
 -15   4   4          0.48          0.40         3.52 o
 -14   4   4          0.00         -0.23         4.32 o
 -13   4   4        131.13        181.56        11.24 o
 -12   4   4          7.60          6.71         3.97 o
 -11   4   4        677.15        858.00        18.14 o
 -10   4   4        131.72        110.54        26.42 o
  -9   4   4       2239.42       2329.89        25.68 o
  -8   4   4        295.03        303.89         6.78 o
  -7   4   4         57.07         63.25         2.65 o
  -6   4   4        142.79        136.26         2.93 o
  -5   4   4          2.35          2.08         0.82 o
  -4   4   4         75.19         89.88         4.33 o
  -3   4   4         27.17         89.63         6.40 o
  -2   4   4          6.89          6.74         2.35 o
  -1   4   4          0.33          0.09         1.46 o
   0   4   4        340.88        291.04         4.00 o
   1   4   4          9.78         13.57         0.77 o
   2   4   4        583.85        502.03         7.95 o
   3   4   4      12504.32      11007.75       300.09 o
   4   4   4        346.02        305.97         4.02 o
   5   4   4         54.83         58.14         2.52 o
   6   4   4         31.52         45.27         3.63 o
   7   4   4        376.11        368.06         6.11 o
   8   4   4        124.77        119.02         4.97 o
   9   4   4       1765.67       1785.68        24.77 o
  10   4   4        148.81        176.09        11.22 o
  11   4   4         80.46        111.10        10.26 o
  12   4   4          2.51          2.58         4.35 o
  13   4   4         36.05         48.07         6.82 o
  14   4   4          3.42          2.31         6.69 o
  15   4   4          0.02          3.29         5.97 o
  16   4   4          7.35          8.69         5.82 o
 -16   5   4          0.08          0.65         8.35 o
 -15   5   4          6.36          1.24         5.96 o
 -14   5   4          2.20          1.37         2.80 o
 -13   5   4         24.59         11.04         7.11 o
 -12   5   4         72.79         85.67        12.33 o
 -11   5   4        562.73        728.39        20.24 o
 -10   5   4        204.94        244.37        13.59 o
  -9   5   4       2202.08       2349.04        26.33 o
  -8   5   4        235.95        276.57         7.02 o
  -7   5   4          0.01          0.26         1.39 o
  -6   5   4        322.02        331.11         5.90 o
  -5   5   4         69.90         50.28         4.70 o
  -4   5   4         79.14         98.81         2.69 o
  -3   5   4       4216.23       3794.44        30.42 o
  -2   5   4        646.10        579.30         5.85 o
  -1   5   4        299.64        251.28         4.23 o
   0   5   4        196.81        157.41         3.16 o
   1   5   4        514.40        502.46         7.82 o
   2   5   4         73.37         68.59         4.88 o
   3   5   4       3358.36       3461.19        39.09 o
   4   5   4       1102.30       1006.59        19.85 o
   5   5   4         18.86         24.88         3.24 o
   6   5   4        217.12        215.84         4.11 o
   7   5   4          9.04         10.12         2.44 o
   8   5   4        128.62        140.85         5.93 o
   9   5   4       1748.94       1905.71        22.29 o
  10   5   4       1194.38       1319.02        55.99 o
  11   5   4        437.39        501.56        10.79 o
  12   5   4         10.87         12.26         4.49 o
  13   5   4        142.07        188.74         9.07 o
  14   5   4         15.44          7.20         5.05 o
  15   5   4          0.00         -0.84         4.45 o
  16   5   4          1.99          4.94         6.26 o
 -16   6   4          0.03          2.35        14.78 o
 -15   6   4          1.00          4.94        10.88 o
 -14   6   4          1.70          1.07         2.48 o
 -13   6   4         56.54         62.99        45.69 o
 -12   6   4          1.85          2.00         3.81 o
 -11   6   4         93.60        120.74        12.85 o
 -10   6   4       1764.14       2109.28        54.26 o
  -9   6   4       1172.95       1378.63        18.42 o
  -8   6   4          0.13         -0.17         2.53 o
  -7   6   4         26.73         33.18         2.80 o
  -6   6   4         57.63         66.50         2.99 o
  -5   6   4         29.15         28.09         3.70 o
  -4   6   4       1514.25       1562.37        14.55 o
  -3   6   4       1053.54        994.92        10.49 o
  -2   6   4        206.06        213.69         4.20 o
  -1   6   4        247.25        268.26         4.78 o
   0   6   4        569.89        523.97         5.68 o
   1   6   4       1897.58       1893.16        14.92 o
   2   6   4        420.24        433.94         8.14 o
   3   6   4        476.65        515.04        10.26 o
   4   6   4         58.66         68.92         2.96 o
   5   6   4          6.89         13.43         1.96 o
   6   6   4         14.33         13.09         2.62 o
   7   6   4         86.73         92.41         4.68 o
   8   6   4         23.29         20.54         5.19 o
   9   6   4        856.80       1009.12        13.29 o
  10   6   4       1991.61       2356.64        28.35 o
  11   6   4        178.38        225.68         8.83 o
  12   6   4          1.34          0.25         3.49 o
  13   6   4          3.99          0.97         4.20 o
  14   6   4         17.30         11.73         6.10 o
  15   6   4          1.46          3.91         4.71 o
  16   6   4          2.56          2.62         5.15 o
 -15   7   4          0.17          0.07         6.57 o
 -14   7   4          2.97         15.84        15.10 o
 -13   7   4         59.08         72.92        24.74 o
 -12   7   4          8.18          5.26         3.96 o
 -11   7   4          5.40          4.92         3.76 o
 -10   7   4        601.82        822.33        20.70 o
  -9   7   4        246.52        305.94        12.64 o
  -8   7   4        258.98        313.96         6.62 o
  -7   7   4          5.47          4.73         2.95 o
  -6   7   4        141.89        161.04         6.98 o
  -5   7   4         59.31         81.28         3.93 o
  -4   7   4        451.41        477.17         6.62 o
  -3   7   4        941.61        881.81        10.32 o
  -2   7   4       2740.94       2821.93        22.12 o
  -1   7   4       1012.65       1033.48         9.86 o
   0   7   4        748.54        714.17         8.55 o
   1   7   4       1324.36       1346.56        11.40 o
   2   7   4        949.56        993.70        10.84 o
   3   7   4        313.41        268.73         5.79 o
   4   7   4          0.16          0.97         0.82 o
   5   7   4         70.30         66.44         2.55 o
   6   7   4          6.00          6.54         1.89 o
   7   7   4        270.29        296.11         6.57 o
   8   7   4        266.49        328.62         7.68 o
   9   7   4          0.86          2.06         4.76 o
  10   7   4        963.57       1227.51        21.47 o
  11   7   4         58.91         48.62        11.90 o
  12   7   4          6.90          7.20         4.58 o
  13   7   4         65.85        114.87         9.68 o
  14   7   4          0.82          1.74         5.54 o
  15   7   4          2.57          0.18         4.92 o
 -15   8   4          0.50          2.90        11.08 o
 -14   8   4          9.87         12.01        10.03 o
 -13   8   4          0.21          0.67         4.17 o
 -12   8   4          5.47          2.32         4.32 o
 -11   8   4         31.97         45.79         9.85 o
 -10   8   4         43.99         65.55        10.71 o
  -9   8   4         58.60         81.24         9.52 o
  -8   8   4          2.43          2.41         3.08 o
  -7   8   4         23.25         38.70         5.51 o
  -6   8   4        655.00        827.65        13.75 o
  -5   8   4         70.38         67.38         4.76 o
  -4   8   4        560.76        654.67         8.44 o
  -3   8   4        289.70        287.05         5.69 o
  -2   8   4        184.81        177.42         4.59 o
  -1   8   4        506.90        517.67         7.68 o
   0   8   4       7795.58       7818.95        57.99 o
   1   8   4        619.94        647.94         7.24 o
   2   8   4        244.59        271.63         4.29 o
   3   8   4        180.61        184.92         3.76 o
   4   8   4         41.40         45.07         2.44 o
   5   8   4         20.06         23.95         2.53 o
   6   8   4         45.14         62.59         2.88 o
   7   8   4          0.63         -0.06         1.69 o
   8   8   4          0.30          1.75         2.52 o
   9   8   4        201.61        246.06         8.54 o
  10   8   4         29.55         26.42        10.92 o
  11   8   4          2.75          3.64         4.05 o
  12   8   4         31.64         24.80        14.97 o
  13   8   4         26.61         19.16        11.51 o
  14   8   4         60.82         57.06        27.73 o
  15   8   4          1.70          2.46         5.30 o
 -15   9   4          2.01          2.02         8.15 o
 -14   9   4         20.42         12.66        13.36 o
 -13   9   4         27.91         17.06        14.17 o
 -12   9   4          0.53         -1.83         2.82 o
 -11   9   4          5.78          2.02         3.18 o
 -10   9   4        150.63        146.57        29.25 o
  -9   9   4         35.09         25.40         8.45 o
  -8   9   4        187.04        210.92        12.15 o
  -7   9   4          1.67          4.88         4.62 o
  -6   9   4        112.22        163.78         5.27 o
  -5   9   4          9.72         11.02         3.34 o
  -4   9   4         23.28         34.37         4.34 o
  -3   9   4        136.58        144.29         4.89 o
  -2   9   4        230.32        287.13         5.88 o
  -1   9   4         89.00         82.73         4.12 o
   0   9   4        948.26       1030.51        10.56 o
   1   9   4        177.01        182.42         4.65 o
   2   9   4        224.28        234.19         4.52 o
   3   9   4         29.58         32.23         3.82 o
   4   9   4        267.31        272.74         3.90 o
   5   9   4         17.27         12.35         1.96 o
   6   9   4         23.02         44.70         2.38 o
   7   9   4         21.76         23.59         3.60 o
   8   9   4        204.91        250.30         9.81 o
   9   9   4         57.43         71.63        13.77 o
  10   9   4        281.84        352.64        10.72 o
  11   9   4          4.34          2.72         2.83 o
  12   9   4         91.78        137.75         9.63 o
  13   9   4          3.49          4.58         5.13 o
  14   9   4         11.96          8.27         5.83 o
  15   9   4          0.17         -0.29         5.43 o
 -14  10   4          0.25          3.71         5.55 o
 -13  10   4          0.23          4.01         5.11 o
 -12  10   4         66.87         49.95        23.13 o
 -11  10   4         13.75          4.23         3.47 o
 -10  10   4        284.44        427.63        15.71 o
  -9  10   4          6.04          3.16         4.32 o
  -8  10   4          0.47          0.16         3.14 o
  -7  10   4         29.30         18.70         9.78 o
  -6  10   4        187.49        244.18         8.48 o
  -5  10   4         10.81          9.59         3.92 o
  -4  10   4         10.20         13.76         4.73 o
  -3  10   4         46.48         55.13         4.81 o
  -2  10   4        306.55        373.59         6.57 o
  -1  10   4         61.16         65.18         4.30 o
   0  10   4        255.11        265.30         5.18 o
   1  10   4        271.79        280.89         5.80 o
   2  10   4          9.23          9.90         2.70 o
   3  10   4         64.52         63.15         4.80 o
   4  10   4          1.32          3.82         2.01 o
   5  10   4          3.79          3.23         1.93 o
   6  10   4        152.38        210.48         4.62 o
   7  10   4          4.52          4.29         2.71 o
   8  10   4         53.44         56.53         9.77 o
   9  10   4          0.03          0.47         2.44 o
  10  10   4        219.77        317.95        13.82 o
  11  10   4          2.25          2.50         3.24 o
  12  10   4         29.39         22.18        11.77 o
  13  10   4          6.69          2.54         4.36 o
  14  10   4          1.49          0.42         6.35 o
 -13  11   4          0.26          2.50         5.29 o
 -12  11   4          8.11          1.69         4.56 o
 -11  11   4          1.41          0.82         4.04 o
 -10  11   4          0.05          0.05         3.24 o
  -9  11   4          1.06          1.95         4.95 o
  -8  11   4          0.00          1.13         3.28 o
  -7  11   4         95.10        107.38        24.25 o
  -6  11   4          3.48          3.47         2.81 o
  -5  11   4          1.41          1.80         2.74 o
  -4  11   4         15.87         12.46         3.65 o
  -3  11   4        104.58        131.70         6.77 o
  -2  11   4         63.75         79.64         5.28 o
  -1  11   4          9.70          8.26         3.29 o
   0  11   4        349.32        354.87         9.62 o
   1  11   4          8.33          7.37         2.78 o
   2  11   4        376.78        446.99         7.74 o
   3  11   4         54.42         66.14         4.49 o
   4  11   4         17.55         13.36         2.53 o
   5  11   4         16.20         20.58         2.52 o
   6  11   4         94.16        135.75        11.96 o
   7  11   4         54.10         64.87        13.00 o
   8  11   4          3.56          2.17         1.82 o
   9  11   4         20.66         13.94         9.04 o
  10  11   4          1.29          0.64         2.19 o
  11  11   4          0.31          1.48         2.99 o
  12  11   4          4.53          0.47         6.41 o
  13  11   4          1.16          2.86         9.16 o
 -13  12   4          0.00          2.04         5.46 o
 -12  12   4          3.16          4.08         6.39 o
 -11  12   4         40.24         20.45        13.01 o
 -10  12   4         44.62         16.16        11.47 o
  -9  12   4         31.63         15.51        10.65 o
  -8  12   4          1.59          0.31         3.03 o
  -7  12   4          3.53          2.40         4.04 o
  -6  12   4         42.23         51.12        13.10 o
  -5  12   4          0.49          1.17         3.02 o
  -4  12   4          1.19          0.65         2.96 o
  -3  12   4        216.07        289.10         9.60 o
  -2  12   4         15.36          9.64         3.00 o
  -1  12   4          9.97         11.69         4.20 o
   0  12   4       1292.08       1552.91        18.55 o
   1  12   4          2.77          2.96         2.25 o
   2  12   4         60.30         74.78         4.71 o
   3  12   4        392.47        576.90        14.38 o
   4  12   4         29.34         37.67         5.81 o
   5  12   4         26.90         41.07         3.83 o
   6  12   4         12.38         10.61         4.53 o
   7  12   4          5.84          2.89         1.83 o
   8  12   4          0.68          2.27         2.47 o
   9  12   4          5.27          3.16         2.24 o
  10  12   4         19.41          8.28         7.08 o
  11  12   4          2.61          5.11         6.86 o
  12  12   4         14.02         13.75        11.44 o
  13  12   4         10.98          5.05         7.70 o
 -12  13   4          0.04         -3.23         6.20 o
 -11  13   4          7.28          0.44         4.60 o
 -10  13   4          7.53          2.23         4.52 o
  -9  13   4          0.07         -0.22         3.90 o
  -8  13   4          4.91          2.94         4.12 o
  -7  13   4          5.32          3.81         3.62 o
  -6  13   4          0.02         -0.11         2.91 o
  -5  13   4          7.21         11.32         4.64 o
  -4  13   4          4.41          2.23         3.26 o
  -3  13   4          1.86          2.22         3.32 o
  -2  13   4          3.77          3.16         2.74 o
  -1  13   4        216.50        290.30         8.99 o
   0  13   4         18.57          8.94         3.98 o
   1  13   4        179.40        240.37         7.96 o
   2  13   4         42.41         57.43         4.62 o
   3  13   4          4.80          3.30         3.33 o
   4  13   4          1.70          1.24         2.33 o
   5  13   4          0.90          0.40         2.20 o
   6  13   4          7.34          4.09         2.38 o
   7  13   4          0.16          0.76         2.06 o
   8  13   4          4.44          2.49         2.23 o
   9  13   4          1.59          2.68         6.65 o
  10  13   4         13.03         16.49         9.56 o
  11  13   4          3.53          4.00        10.17 o
  12  13   4          0.41          3.04         7.73 o
 -11  14   4          8.37          2.70         5.87 o
 -10  14   4          9.40          6.82         7.89 o
  -9  14   4         40.03          5.05         4.91 o
  -8  14   4          1.48          1.51         4.81 o
  -7  14   4          8.01          6.21         4.02 o
  -6  14   4          3.07          1.56         3.43 o
  -5  14   4         17.21         11.56         6.69 o
  -4  14   4         19.93         12.23         6.96 o
  -3  14   4         19.80         11.75         6.42 o
  -2  14   4          0.00          0.45         2.61 o
  -1  14   4          1.23          1.86         3.20 o
   0  14   4         74.97        125.26         8.63 o
   1  14   4          0.46          1.18         3.35 o
   2  14   4         30.97         38.60        10.88 o
   3  14   4          2.60          2.57         2.35 o
   4  14   4          0.57         -0.03         1.70 o
   5  14   4          0.02         -0.79         2.60 o
   6  14   4          9.96          2.81         5.10 o
   7  14   4          4.91         -2.11         6.67 o
   8  14   4          5.18          1.28         6.88 o
   9  14   4          7.18          7.38         7.92 o
  10  14   4         40.73         52.63        25.06 o
  11  14   4          0.08          4.75         7.36 o
 -10  15   4          7.38          2.02         4.30 o
  -9  15   4         21.26          2.99         4.66 o
  -8  15   4          1.08         -0.65         4.25 o
  -7  15   4          7.98          4.82         4.10 o
  -6  15   4          1.93          3.22         3.95 o
  -5  15   4          0.89          2.45         4.21 o
  -4  15   4          1.24          2.55         3.65 o
  -3  15   4          3.39         -0.77         3.91 o
  -2  15   4          2.57          1.08         2.90 o
  -1  15   4          6.62          7.19         3.40 o
   0  15   4        147.50        235.94         9.70 o
   1  15   4         10.97          9.66         3.75 o
   2  15   4          1.34          0.62         2.63 o
   3  15   4          9.68          9.14         4.68 o
   4  15   4          3.87          3.03         2.34 o
   5  15   4         11.70          7.98         3.91 o
   6  15   4         21.07         15.82         9.93 o
   7  15   4         16.29         10.11        13.29 o
   8  15   4          0.00          3.64         6.22 o
   9  15   4          2.84          0.81         6.83 o
  10  15   4          0.28          4.11         6.79 o
  -8  16   4          0.08         -0.28         3.16 o
  -7  16   4         19.13         14.02         6.14 o
  -6  16   4          2.12          4.02         4.10 o
  -5  16   4          0.05          1.54         5.04 o
  -4  16   4          5.80          4.72         4.02 o
  -3  16   4          1.62          1.66         3.58 o
  -2  16   4         13.16         16.69         7.74 o
  -1  16   4         11.51          8.60         3.88 o
   0  16   4          0.23          2.47         3.74 o
   1  16   4          9.81          8.43         3.62 o
   2  16   4          8.93          3.01         4.30 o
   3  16   4          3.15          0.81         3.14 o
   4  16   4          1.61          3.91         7.73 o
   5  16   4          0.25          1.01         4.46 o
   6  16   4          0.29          1.01         4.43 o
   7  16   4         10.72          7.58         7.01 o
   8  16   4          0.41          3.06         7.99 o
  -7  17   4          2.98          5.64         5.14 o
  -6  17   4          7.60          5.95         4.61 o
  -5  17   4          1.01         -1.98         4.44 o
  -4  17   4          1.84          2.33         4.30 o
  -3  17   4          3.61          4.39         4.74 o
  -2  17   4          3.14          5.40         4.99 o
  -1  17   4          0.00          0.29         3.17 o
   0  17   4         62.25         84.07        15.61 o
   1  17   4          0.17          0.19         2.47 o
   2  17   4          5.29          1.72         3.85 o
   3  17   4          7.91          3.91         6.18 o
   4  17   4         18.98          5.27         6.88 o
   5  17   4          3.42          7.08         8.17 o
   6  17   4          0.02         -0.62         6.03 o
   7  17   4          2.76          3.99         6.17 o
  -4  18   4          0.97          2.05         5.27 o
  -3  18   4          2.94          4.45         4.92 o
  -2  18   4          2.49          2.44         4.74 o
  -1  18   4          2.55          3.49         4.62 o
   0  18   4         25.76         27.09        12.13 o
   1  18   4          3.05          2.20         6.31 o
   2  18   4         14.95          7.52         6.82 o
   3  18   4          2.29          2.60         7.30 o
   4  18   4          0.05          2.21         6.39 o
 -16   1   5         15.02         19.76        12.93 o
 -15   1   5          0.73         -1.17         6.87 o
 -14   1   5         11.05          7.42        12.76 o
 -13   1   5         17.30         28.38         9.33 o
 -12   1   5         70.06         81.60        10.10 o
 -11   1   5        333.48        401.75        14.07 o
 -10   1   5        137.75        177.46        11.34 o
  -9   1   5        190.05        175.91        10.95 o
  -8   1   5         59.06         65.75         6.87 o
  -7   1   5         38.79         50.51         5.39 o
  -6   1   5         15.26         17.73         1.69 o
  -5   1   5         89.46         76.06         2.52 o
  -4   1   5         87.13         78.63         2.52 o
  -3   1   5        459.16        415.72        10.49 o
  -2   1   5        180.24        164.54         3.13 o
  -1   1   5        509.51        402.88        20.78 o
   0   1   5        397.35        268.17         5.69 o
   1   1   5        168.71        155.75         4.09 o
   2   1   5        390.02        319.11         5.05 o
   3   1   5        902.56        822.43         8.42 o
   4   1   5          2.72          3.67         2.27 o
   5   1   5         50.37         53.54         3.52 o
   6   1   5        135.78        130.08         4.29 o
   7   1   5          0.34          1.90         3.05 o
   8   1   5        160.11        158.06         6.34 o
   9   1   5        933.91        912.06        15.29 o
  10   1   5        607.63        696.99        12.68 o
  11   1   5       1399.66       1620.06        21.46 o
  12   1   5        163.76        207.32         9.26 o
  13   1   5         72.90         96.67         7.62 o
  14   1   5         19.28         28.04         7.32 o
  15   1   5          8.71          7.66         7.63 o
  16   1   5          2.60         -0.06         4.00 o
 -16   2   5          0.24         -0.49         9.10 o
 -15   2   5          2.62          5.94        10.19 o
 -14   2   5          2.80          2.50         6.71 o
 -13   2   5          0.25          0.58         4.96 o
 -12   2   5         16.61        138.46        77.85 o
 -11   2   5        140.66        138.43        24.61 o
 -10   2   5        266.22        297.72        12.86 o
  -9   2   5        585.09        605.17        15.52 o
  -8   2   5        456.04        430.22        10.76 o
  -7   2   5        665.25        657.10        10.98 o
  -6   2   5        387.73        321.20         7.94 o
  -5   2   5        768.06        687.94        10.13 o
  -4   2   5        265.54        228.01         5.08 o
  -3   2   5      14213.71      12272.62       146.53 o
  -2   2   5         15.60         14.97         2.52 o
  -1   2   5          2.52          5.30         1.77 o
   0   2   5          7.51          5.33         2.37 o
   1   2   5         41.40         30.43         2.84 o
   2   2   5         19.95         18.38         1.70 o
   3   2   5       2018.04       1949.81        16.81 o
   4   2   5        447.35        408.60         5.75 o
   5   2   5        405.92        346.99         5.27 o
   6   2   5         84.16         79.34         3.77 o
   7   2   5        593.55        542.09         8.44 o
   8   2   5        400.82        360.41         7.75 o
   9   2   5       1847.43       1942.37        24.32 o
  10   2   5        277.87        296.27        10.08 o
  11   2   5       1466.62       1700.55        23.04 o
  12   2   5         10.77         17.40         5.47 o
  13   2   5         99.40        137.52         8.65 o
  14   2   5          1.61          2.03         5.27 o
  15   2   5          2.07          2.32         6.62 o
  16   2   5          3.25          0.11         6.65 o
 -16   3   5          1.74         -0.28         7.53 o
 -15   3   5          0.22         -1.50         3.35 o
 -14   3   5          2.21          0.95         8.47 o
 -13   3   5         24.29         25.22         8.37 o
 -12   3   5         15.85         13.75         7.25 o
 -11   3   5         58.62         64.91         9.71 o
 -10   3   5         81.85         95.00         9.93 o
  -9   3   5        389.40        397.96         8.98 o
  -8   3   5         22.33         29.58         6.09 o
  -7   3   5          8.11          8.53         1.45 o
  -6   3   5         82.43         79.91         4.94 o
  -5   3   5         50.16         52.40         5.34 o
  -4   3   5       2120.88       2094.65        19.81 o
  -3   3   5      16868.33      15233.50       152.46 o
  -2   3   5       2588.64       2371.02        18.55 o
  -1   3   5         31.07         26.12         2.46 o
   0   3   5        247.14        204.87         3.76 o
   1   3   5         61.82         66.12         3.10 o
   2   3   5        110.26        135.14         3.73 o
   3   3   5       4719.70       4481.34        32.67 o
   4   3   5        294.53        326.99         4.36 o
   5   3   5        184.90        167.89         3.39 o
   6   3   5          4.17          4.86         2.64 o
   7   3   5        120.22        122.07         4.36 o
   8   3   5          0.02          0.49         2.60 o
   9   3   5        482.80        535.49        11.53 o
  10   3   5       1337.61       1489.53        22.96 o
  11   3   5        110.53        131.35         8.31 o
  12   3   5         33.61         50.22         8.07 o
  13   3   5          3.26          5.37         5.60 o
  14   3   5         13.41         12.24         5.95 o
  15   3   5          0.01         -0.02         4.88 o
  16   3   5          2.86          8.43         6.91 o
 -16   4   5         23.94         -0.55        10.70 o
 -15   4   5          0.00          3.26        10.61 o
 -14   4   5         20.84          8.64         6.83 o
 -13   4   5        101.70        125.24        14.31 o
 -12   4   5         18.64          9.85         7.20 o
 -11   4   5        289.65        367.31        14.79 o
 -10   4   5        717.67        822.36        21.08 o
  -9   4   5        135.82        147.32         5.87 o
  -8   4   5          0.20          0.07         1.60 o
  -7   4   5        115.57         95.46         4.30 o
  -6   4   5         57.27         52.51        10.58 o
  -5   4   5         89.79         82.39         5.02 o
  -4   4   5       1744.85       1711.29        17.92 o
  -3   4   5       4743.64       4374.74        32.68 o
  -2   4   5       2126.10       1866.54        17.56 o
  -1   4   5        527.71        472.47         5.45 o
   0   4   5       2062.25       1599.14        11.69 o
   1   4   5       1219.89        927.60        17.86 o
   2   4   5       6306.52       5504.73        49.40 o
   3   4   5       7656.29       6852.25        72.24 o
   4   4   5       1804.02       1808.17        32.25 o
   5   4   5         39.49         37.84         1.97 o
   6   4   5          6.43          5.44         2.63 o
   7   4   5         40.18         37.08         3.80 o
   8   4   5          1.25         -0.32         2.48 o
   9   4   5         45.66         42.81         5.08 o
  10   4   5         76.86        125.98         8.19 o
  11   4   5         18.77         23.25         5.11 o
  12   4   5          2.12          3.06         4.88 o
  13   4   5          9.90         16.03         5.93 o
  14   4   5          0.92         -0.57         4.91 o
  15   4   5          0.81          1.42         5.87 o
  16   4   5         27.73         48.54        20.29 o
 -16   5   5         35.12         42.50        43.82 o
 -15   5   5          2.65          2.97         9.05 o
 -14   5   5          5.15          1.60         4.09 o
 -13   5   5         46.71         10.20        20.56 o
 -12   5   5          0.13          1.55         2.07 o
 -11   5   5          3.70         -0.10         2.76 o
 -10   5   5       1841.44       2192.22        26.05 o
  -9   5   5          2.84          4.35         3.05 o
  -8   5   5         40.02         42.90         1.84 o
  -7   5   5         36.15         40.41         5.12 o
  -6   5   5         35.73         34.60         4.50 o
  -5   5   5          0.00          2.16         2.96 o
  -4   5   5          4.16          6.82         1.66 o
  -3   5   5         69.20         55.01         2.30 o
  -2   5   5       1194.39       1252.37        12.47 o
  -1   5   5        851.20        798.17         7.89 o
   0   5   5         13.20          9.58         1.57 o
   1   5   5       1765.87       1573.27        22.96 o
   2   5   5       2816.73       2741.16        26.38 o
   3   5   5         65.35         64.54         6.21 o
   4   5   5        403.15        491.24        11.54 o
   5   5   5        442.45        428.79         6.38 o
   6   5   5          5.46          6.21         1.88 o
   7   5   5        317.41        341.92         5.83 o
   8   5   5         51.24         60.04         3.59 o
   9   5   5         35.79         41.21         4.92 o
  10   5   5         42.79         47.10         6.06 o
  11   5   5          1.02          1.05         2.99 o
  12   5   5          3.68          3.24         3.67 o
  13   5   5          3.80          2.40         3.97 o
  14   5   5          3.56          0.46         3.72 o
  15   5   5          1.93          1.25         7.26 o
  16   5   5          9.31          4.54         6.09 o
 -16   6   5         17.97          0.50         8.80 o
 -15   6   5          0.08          0.95        10.07 o
 -14   6   5         25.99         53.20        18.64 o
 -13   6   5         70.64         75.74        26.64 o
 -12   6   5         54.22         73.94        10.90 o
 -11   6   5         76.30         97.26        12.13 o
 -10   6   5       1207.51       1414.15        23.60 o
  -9   6   5         56.67         56.10         4.88 o
  -8   6   5          2.32          1.68         1.36 o
  -7   6   5          0.03          1.38         5.39 o
  -6   6   5          0.36          0.86         2.84 o
  -5   6   5          3.80          8.31         3.52 o
  -4   6   5          7.59          7.86         2.51 o
  -3   6   5        149.99        144.49         3.59 o
  -2   6   5         21.50         18.56         2.40 o
  -1   6   5        199.78        187.31         3.99 o
   0   6   5        497.07        400.84         4.88 o
   1   6   5        804.91        782.10         6.67 o
   2   6   5        332.86        374.63         8.79 o
   3   6   5        533.18        532.12         9.62 o
   4   6   5          4.25          6.44         4.76 o
   5   6   5         62.92         64.31         7.37 o
   6   6   5          2.99          5.48         2.67 o
   7   6   5          6.07         11.61         4.09 o
   8   6   5          0.62         -0.01         1.69 o
   9   6   5          1.06          2.84         2.80 o
  10   6   5        285.65        315.78         9.20 o
  11   6   5          5.22          3.94         4.06 o
  12   6   5         17.44          7.08         4.75 o
  13   6   5         26.85         17.38         8.54 o
  14   6   5          0.80          0.53         3.14 o
  15   6   5          1.02         -0.33         4.36 o
  16   6   5          0.02         -2.25         4.52 o
 -15   7   5          6.44         11.26        12.99 o
 -14   7   5         21.00         25.27        11.10 o
 -13   7   5         31.11         34.56        14.36 o
 -12   7   5          0.77          0.55         1.89 o
 -11   7   5         40.24         53.71        10.87 o
 -10   7   5          0.40          0.42         1.63 o
  -9   7   5        178.69        219.72         5.02 o
  -8   7   5        214.31        229.55         8.74 o
  -7   7   5         50.19         56.66         5.33 o
  -6   7   5         29.67         34.53         4.57 o
  -5   7   5         26.79         18.09         3.33 o
  -4   7   5        315.28        341.02         6.30 o
  -3   7   5         13.78         25.00         2.96 o
  -2   7   5          1.35          5.32         2.62 o
  -1   7   5        382.43        371.86         5.58 o
   0   7   5       3914.58       3924.56        28.91 o
   1   7   5        572.13        570.95         6.06 o
   2   7   5         79.64        109.27         6.30 o
   3   7   5        457.50        459.99         9.66 o
   4   7   5          0.22          3.90         4.88 o
   5   7   5         56.45         65.26         7.85 o
   6   7   5         60.86         58.71         1.77 o
   7   7   5         91.52        111.40         3.23 o
   8   7   5        294.22        304.62         9.03 o
   9   7   5         34.83         41.29         4.98 o
  10   7   5          0.00          1.01         3.41 o
  11   7   5          9.35          9.26         4.40 o
  12   7   5         23.03         15.44         8.04 o
  13   7   5          0.21          2.06         5.41 o
  14   7   5          1.58          2.68         4.94 o
  15   7   5          0.02          1.11         4.75 o
 -15   8   5          0.01          2.96         6.76 o
 -14   8   5         12.45          1.12         5.77 o
 -13   8   5          0.07          3.43         8.51 o
 -12   8   5         17.18          5.57         4.84 o
 -11   8   5          4.93          4.56         2.83 o
 -10   8   5         71.77         90.63        10.94 o
  -9   8   5         24.79         22.85         5.12 o
  -8   8   5         43.12         38.86         5.55 o
  -7   8   5         43.43         39.86         7.28 o
  -6   8   5          0.00          1.30         3.72 o
  -5   8   5         80.77        109.69         3.93 o
  -4   8   5         51.39         46.32         3.34 o
  -3   8   5         24.58         37.16         3.80 o
  -2   8   5         10.19         10.85         2.59 o
  -1   8   5          0.07          3.16         2.91 o
   0   8   5       2023.98       2136.47        17.61 o
   1   8   5         68.21         67.70         2.39 o
   2   8   5         28.14         32.73         2.31 o
   3   8   5        499.25        450.37        10.23 o
   4   8   5         19.75         18.54         5.65 o
   5   8   5          3.94          9.44         7.34 o
   6   8   5         42.70         61.14         2.00 o
   7   8   5          3.87          5.02         1.60 o
   8   8   5          2.68          2.48         2.10 o
   9   8   5         57.63         68.56        10.49 o
  10   8   5          7.73          4.72         4.45 o
  11   8   5          7.18          2.77         3.71 o
  12   8   5         29.86         30.42        13.78 o
  13   8   5          0.00          1.68         5.21 o
  14   8   5         17.10         10.92         6.56 o
  15   8   5          0.62          0.64         6.69 o
 -14   9   5          0.72          0.32         7.35 o
 -13   9   5          3.84          2.43         4.84 o
 -12   9   5         27.02         17.77        10.20 o
 -11   9   5         54.13         60.04        27.59 o
 -10   9   5         41.93         34.88        14.87 o
  -9   9   5         69.39         47.41        18.21 o
  -8   9   5          0.26          0.22         3.04 o
  -7   9   5        103.06        145.50         8.43 o
  -6   9   5          4.66          6.09         2.78 o
  -5   9   5          5.40          9.20         4.10 o
  -4   9   5         55.70         64.35         4.15 o
  -3   9   5        149.07        149.97         4.84 o
  -2   9   5         62.00         78.28         4.54 o
  -1   9   5         97.06        105.61         3.79 o
   0   9   5         10.40          7.60         2.47 o
   1   9   5         25.44         28.90         3.42 o
   2   9   5        894.41       1014.34        12.96 o
   3   9   5        184.05        230.12         9.07 o
   4   9   5         25.34         21.21         6.90 o
   5   9   5         51.66         80.19         9.26 o
   6   9   5          5.97         12.53         1.18 o
   7   9   5         69.15         85.88         2.48 o
   8   9   5          7.71          8.72         2.70 o
   9   9   5         72.83         84.15        15.56 o
  10   9   5          0.10          0.14         1.79 o
  11   9   5         20.64         12.90         8.77 o
  12   9   5          0.05          0.18         2.39 o
  13   9   5         10.39          7.01         5.93 o
  14   9   5          0.13          1.96         6.72 o
 -14  10   5         17.19          3.55         5.44 o
 -13  10   5         17.78          4.95         6.18 o
 -12  10   5         26.02          9.27         6.70 o
 -11  10   5          1.32          0.77         4.31 o
 -10  10   5         29.56         18.71        10.03 o
  -9  10   5        115.58        140.67        28.56 o
  -8  10   5          1.30          2.66         3.56 o
  -7  10   5         56.46         34.09        14.24 o
  -6  10   5         68.45         76.03        10.20 o
  -5  10   5         17.30         11.86         3.29 o
  -4  10   5         77.57        100.22         5.80 o
  -3  10   5        131.91        163.33         6.75 o
  -2  10   5        132.96        173.05         8.28 o
  -1  10   5          3.93          3.44         2.56 o
   0  10   5        458.42        491.42         8.56 o
   1  10   5         26.28         31.92         3.19 o
   2  10   5        309.85        411.82         5.75 o
   3  10   5         41.88         44.10         1.92 o
   4  10   5          3.64          3.50         1.01 o
   5  10   5          4.68          3.26         5.15 o
   6  10   5        147.74        185.48         7.47 o
   7  10   5        135.73        156.40         4.59 o
   8  10   5          1.44          1.17         1.21 o
   9  10   5         54.31         19.29        18.34 o
  10  10   5        108.24        152.26         6.68 o
  11  10   5          3.32          1.20         3.05 o
  12  10   5          1.63          0.59         4.73 o
  13  10   5          6.77          3.99        10.18 o
  14  10   5          8.92          5.71        12.71 o
 -13  11   5          9.23          6.38         5.83 o
 -12  11   5         18.88          3.73         5.85 o
 -11  11   5          2.63          1.57         4.61 o
 -10  11   5          7.58          4.84         4.81 o
  -9  11   5         15.43         12.04         6.94 o
  -8  11   5         50.59         41.85        16.88 o
  -7  11   5        110.15        113.68        31.85 o
  -6  11   5          6.64          3.67         2.97 o
  -5  11   5         19.43         11.45         4.34 o
  -4  11   5         37.44         40.96         6.63 o
  -3  11   5         26.97         24.55         7.07 o
  -2  11   5        167.02        220.24         6.70 o
  -1  11   5          3.94          0.53         2.48 o
   0  11   5        147.65        162.33         5.83 o
   1  11   5         12.06         13.84         3.19 o
   2  11   5        567.94        672.10         8.85 o
   3  11   5          3.85          3.52         1.58 o
   4  11   5          0.13          0.01         0.95 o
   5  11   5         28.33         34.60         1.70 o
   6  11   5        115.85        140.16         7.38 o
   7  11   5         67.75         84.80         9.42 o
   8  11   5         52.72         15.02        13.70 o
   9  11   5          1.47          1.21         2.11 o
  10  11   5         24.12          2.45         5.09 o
  11  11   5         41.56         18.16        17.84 o
  12  11   5          0.63         -0.82         8.05 o
  13  11   5         10.95          5.83         7.57 o
 -12  12   5          1.80         -0.92         4.68 o
 -11  12   5          0.64          2.20         5.62 o
 -10  12   5          0.13          3.04         5.64 o
  -9  12   5          4.16          1.61         4.05 o
  -8  12   5          4.93          0.93         3.85 o
  -7  12   5          3.71          6.23         4.60 o
  -6  12   5        135.84        176.98        29.50 o
  -5  12   5          3.97          2.70         2.96 o
  -4  12   5         14.61         12.74         6.48 o
  -3  12   5          0.09          0.53         2.50 o
  -2  12   5          3.78          7.92         3.45 o
  -1  12   5         25.34         51.49         5.48 o
   0  12   5       2042.64       2496.50        27.54 o
   1  12   5         15.99         25.05         5.43 o
   2  12   5        133.40        183.14        10.70 o
   3  12   5          9.98         11.90         3.51 o
   4  12   5          0.14          0.39         1.64 o
   5  12   5          0.01          0.01         1.01 o
   6  12   5          0.12          0.46         1.12 o
   7  12   5          1.36          3.21         1.48 o
   8  12   5         11.71          7.90         5.02 o
   9  12   5          7.16          8.16         6.80 o
  10  12   5          2.43          4.70         6.90 o
  11  12   5          0.52          0.88         8.71 o
  12  12   5         17.25          6.64        10.49 o
 -12  13   5          8.40          1.72         5.11 o
 -11  13   5          1.97          1.52         4.63 o
 -10  13   5          6.84          1.63         4.58 o
  -9  13   5          1.44          4.53         4.95 o
  -8  13   5          4.93          2.90         5.05 o
  -7  13   5          1.79          1.37         3.68 o
  -6  13   5         10.45          4.76         3.66 o
  -5  13   5          8.65          8.03         4.12 o
  -4  13   5         33.30         15.04         9.49 o
  -3  13   5          0.00          0.59         2.62 o
  -2  13   5        106.18        154.31        20.61 o
  -1  13   5        178.34        247.64         9.19 o
   0  13   5         47.25         99.80         9.99 o
   1  13   5        294.86        373.05        14.71 o
   2  13   5         80.58        122.55         8.70 o
   3  13   5          1.80          1.57         2.73 o
   4  13   5          0.00          0.54         1.11 o
   5  13   5          7.60          3.24         2.24 o
   6  13   5          1.74          1.14         1.37 o
   7  13   5         32.66         12.26        16.33 o
   8  13   5          0.19         -2.15         6.15 o
   9  13   5          0.00          2.85         6.71 o
  10  13   5          9.17         12.26        10.47 o
  11  13   5          0.30          1.91         6.93 o
 -11  14   5          0.88          0.80         4.56 o
 -10  14   5          0.25          3.68         6.11 o
  -9  14   5         10.33          3.79         5.12 o
  -8  14   5          6.67          2.85         4.96 o
  -7  14   5          2.75          2.91         3.72 o
  -6  14   5         43.14         21.75        12.48 o
  -5  14   5          2.50          2.60         4.07 o
  -4  14   5         11.24          3.81         3.77 o
  -3  14   5          5.78          3.61         3.46 o
  -2  14   5         29.78         20.82         9.99 o
  -1  14   5          9.87          7.24         3.07 o
   0  14   5         15.29          8.33         3.94 o
   1  14   5          8.92          6.05         3.21 o
   2  14   5          4.85          1.35         2.10 o
   3  14   5          0.75         -1.35         2.89 o
   4  14   5          1.63         -0.74         1.72 o
   5  14   5          0.16         -0.12         1.38 o
   6  14   5         76.16        102.64        38.06 o
   7  14   5         17.62          8.81         6.98 o
   8  14   5         14.65          8.26         8.20 o
   9  14   5          0.72          3.14         9.05 o
  10  14   5          7.47         11.16         8.10 o
  -9  15   5         12.57          4.45         5.39 o
  -8  15   5          0.01          1.09         5.37 o
  -7  15   5          5.62          4.14         4.36 o
  -6  15   5          4.02          4.09         4.07 o
  -5  15   5          4.32          1.63         4.17 o
  -4  15   5          4.20          3.26         3.55 o
  -3  15   5         25.35          8.32         7.37 o
  -2  15   5          9.29          8.13         4.55 o
  -1  15   5          9.93         10.66         5.27 o
   0  15   5          1.34          0.27         2.59 o
   1  15   5          0.38         -0.91         3.00 o
   2  15   5         25.68         15.92        10.37 o
   3  15   5          0.76          0.25         1.68 o
   4  15   5          1.62          0.41         3.98 o
   5  15   5          2.25          3.08         6.48 o
   6  15   5          3.29          1.23         4.98 o
   7  15   5         15.79          4.80         7.09 o
   8  15   5          1.49          5.43         8.14 o
   9  15   5         10.26          1.38         7.29 o
  -8  16   5          1.12          3.28         5.86 o
  -7  16   5          9.46          7.65         4.95 o
  -6  16   5          3.87          3.33         4.44 o
  -5  16   5          6.27          1.25         4.86 o
  -4  16   5          1.36          0.95         3.52 o
  -3  16   5          0.43          1.59         3.51 o
  -2  16   5          7.91         10.62         4.92 o
  -1  16   5         83.30        164.46        11.16 o
   0  16   5         54.83         88.30        16.86 o
   1  16   5         74.96        103.23        17.32 o
   2  16   5         11.96          5.24         4.55 o
   3  16   5          0.61          1.65         6.42 o
   4  16   5          2.14          2.51         5.18 o
   5  16   5          0.48         -2.24         5.22 o
   6  16   5         14.22         20.14         8.50 o
   7  16   5          0.88          2.79         6.40 o
   8  16   5          4.14          1.91         6.31 o
  -6  17   5          2.05          1.72         4.37 o
  -5  17   5          0.16          0.51         4.64 o
  -4  17   5          0.03          1.86         4.22 o
  -3  17   5         19.52         21.47         9.33 o
  -2  17   5          6.64          7.13         4.15 o
  -1  17   5          4.32          3.90         4.26 o
   0  17   5          0.04          0.36         3.25 o
   1  17   5          0.23          0.63         6.51 o
   2  17   5          0.83         -0.25         5.72 o
   3  17   5          0.00         -0.91         6.13 o
   4  17   5          0.14         -1.03         6.76 o
   5  17   5          0.16         -1.55         6.92 o
   6  17   5          0.16          6.95         6.48 o
  -3  18   5          1.96          7.30         5.23 o
  -2  18   5          0.40          3.11         4.47 o
  -1  18   5         45.46         49.97        25.34 o
   0  18   5          3.60          2.27         7.35 o
   1  18   5         13.43          5.39         6.76 o
   2  18   5          0.49          1.16         6.07 o
   3  18   5          0.28          2.75         7.13 o
 -16   0   6          4.33          2.48        11.84 o
 -15   0   6         16.33         21.87        22.28 o
 -14   0   6         41.39         24.69        31.34 o
 -13   0   6        300.25        390.73        23.72 o
 -12   0   6         70.65         55.07        34.57 o
 -11   0   6       2753.66       2744.75       551.77 o
 -10   0   6        323.34        244.60        61.76 o
  -9   0   6       6303.63       6349.42        99.82 o
  -8   0   6       1182.27       1207.96        16.80 o
  -7   0   6        151.25        190.03         6.74 o
  -6   0   6         41.31         36.98         3.92 o
  -5   0   6          0.44          1.61         2.40 o
  -4   0   6         59.08         70.42        19.90 o
  -3   0   6       4384.00       3861.64        56.12 o
  -2   0   6        368.86        341.87         8.27 o
  -1   0   6        154.30        166.06         4.89 o
   0   0   6        660.00        516.89         8.69 o
   1   0   6        119.37         71.19         4.07 o
   2   0   6       1995.51       1733.20        23.14 o
   3   0   6      43387.38      34432.73      1034.39 o
   4   0   6       3004.39       2871.18        35.39 o
   5   0   6          0.34          2.70         3.97 o
   6   0   6         12.30         11.25         4.14 o
   7   0   6         15.24         27.01         8.57 o
   8   0   6        836.97        815.18        17.97 o
   9   0   6       3557.26       3636.27        56.71 o
  10   0   6         33.48         46.52        12.33 o
  11   0   6        110.92        144.13        11.94 o
  12   0   6          2.35          5.92         6.78 o
  13   0   6         58.89         68.04        12.10 o
  14   0   6         13.18         17.14         8.90 o
  15   0   6          3.39          2.34         7.69 o
  16   0   6          0.91         -0.22         8.11 o
 -16   1   6          1.95          0.91         8.35 o
 -15   1   6          0.34         -3.19         8.79 o
 -14   1   6          0.38         -0.18         5.74 o
 -13   1   6          2.88          0.72         6.45 o
 -12   1   6         84.67        125.76        10.09 o
 -11   1   6         62.53         94.01        11.41 o
 -10   1   6       2779.05       3060.36        38.31 o
  -9   1   6       2319.53       2343.20        30.25 o
  -8   1   6        181.05        182.45         4.57 o
  -7   1   6          5.37          5.24         2.01 o
  -6   1   6        166.46        170.88         3.48 o
  -5   1   6          9.25         17.23         5.56 o
  -4   1   6        593.45        540.40        35.64 o
  -3   1   6       5130.04       4623.87        31.43 o
  -2   1   6         14.70         16.92         2.14 o
  -1   1   6         63.45         44.60         2.50 o
   0   1   6        403.98        332.09         5.69 o
   1   1   6         15.11         10.82         2.88 o
   2   1   6       2040.10       1872.16        16.21 o
   3   1   6       1059.82        950.07        11.48 o
   4   1   6       2348.05       2270.23        21.19 o
   5   1   6         14.98         12.68         3.73 o
   6   1   6        527.83        526.14         7.88 o
   7   1   6         64.11         62.81         4.95 o
   8   1   6          4.37          5.70         3.82 o
   9   1   6        937.45        960.29        15.85 o
  10   1   6       1934.89       2131.34        29.00 o
  11   1   6        157.15        191.14        10.73 o
  12   1   6          1.45          3.42         4.53 o
  13   1   6          6.68          9.50         6.04 o
  14   1   6          1.54          1.70         5.94 o
  15   1   6          4.12          3.95         6.98 o
  16   1   6          2.58          1.29         5.73 o
 -16   2   6          0.13          0.50         8.25 o
 -15   2   6          8.36          5.40         8.24 o
 -14   2   6         15.10         11.73         9.15 o
 -13   2   6         29.00         30.05         8.83 o
 -12   2   6         17.68         18.40         8.47 o
 -11   2   6        211.24        253.45        12.08 o
 -10   2   6       2734.32       3021.28        38.53 o
  -9   2   6        639.38        682.68        12.86 o
  -8   2   6          8.02          8.04         1.37 o
  -7   2   6         37.01         31.73         2.64 o
  -6   2   6        193.88        175.16        11.54 o
  -5   2   6         19.00         21.59         3.85 o
  -4   2   6        929.80        980.65        13.11 o
  -3   2   6         34.84         42.07         2.02 o
  -2   2   6       1593.39       1458.59        11.31 o
  -1   2   6        325.23        261.31         5.64 o
   0   2   6        921.27        785.31         7.69 o
   1   2   6         13.35         13.79         2.77 o
   2   2   6         36.94         50.32         3.64 o
   3   2   6       1220.36       1215.96        11.76 o
   4   2   6        351.60        405.41         5.50 o
   5   2   6        233.90        242.03         4.49 o
   6   2   6         20.97         21.98         3.00 o
   7   2   6         13.34         17.55         3.20 o
   8   2   6          1.25          0.56         2.56 o
   9   2   6        245.73        266.73         8.16 o
  10   2   6       3566.71       3988.23        44.13 o
  11   2   6         37.06         52.85         6.81 o
  12   2   6         14.16         17.66         5.68 o
  13   2   6         17.27         13.27         6.21 o
  14   2   6          2.28          0.11         3.51 o
  15   2   6          7.67          5.27         7.40 o
  16   2   6          6.26          4.40         6.96 o
 -16   3   6          6.10         -0.21         7.80 o
 -15   3   6          0.13         -1.05         7.00 o
 -14   3   6          0.06         -0.62         3.36 o
 -13   3   6         12.24          4.32         3.73 o
 -12   3   6          0.03          0.29         2.61 o
 -11   3   6        205.49        235.63        14.88 o
 -10   3   6       1283.81       1505.59        42.48 o
  -9   3   6        601.88        616.45        18.63 o
  -8   3   6        195.69        181.96         7.91 o
  -7   3   6         25.20         33.01         4.57 o
  -6   3   6          5.57          4.82         3.37 o
  -5   3   6        466.50        423.81         7.74 o
  -4   3   6        571.63        642.79         9.28 o
  -3   3   6         31.37         35.16         1.50 o
  -2   3   6       1241.68       1158.33        11.02 o
  -1   3   6          4.03          2.54         1.74 o
   0   3   6       1253.62       1057.95         9.81 o
   1   3   6         53.49         38.25         1.82 o
   2   3   6        220.99        183.41         3.02 o
   3   3   6        669.86        579.81         8.06 o
   4   3   6        132.37        141.85         2.95 o
   5   3   6          2.36          4.27         1.62 o
   6   3   6          1.20          3.20         1.93 o
   7   3   6         20.49         22.18         3.43 o
   8   3   6         16.73         23.35         3.55 o
   9   3   6          3.97          8.99         5.61 o
  10   3   6       1324.77       1498.55        19.89 o
  11   3   6        228.15        259.39         9.30 o
  12   3   6          8.06          7.71         4.74 o
  13   3   6          0.01         -1.74         5.26 o
  14   3   6         18.98         15.55        10.14 o
  15   3   6         19.92         13.36         8.74 o
  16   3   6          0.74          0.97         5.43 o
 -16   4   6          0.18          4.47        12.70 o
 -15   4   6          0.66          0.28         7.54 o
 -14   4   6         10.57          6.35         9.37 o
 -13   4   6         25.96          3.40         7.82 o
 -12   4   6         17.34          5.77         8.70 o
 -11   4   6         20.01         21.22         2.78 o
 -10   4   6        570.13        673.07        20.67 o
  -9   4   6        149.46        159.15         8.16 o
  -8   4   6          4.02          5.32         4.17 o
  -7   4   6         43.98         59.53         5.82 o
  -6   4   6         28.66         35.70         4.35 o
  -5   4   6        103.69        106.89         4.91 o
  -4   4   6         13.24          7.81         3.00 o
  -3   4   6       1125.43       1039.76        11.10 o
  -2   4   6        848.62        843.16         9.08 o
  -1   4   6        249.00        205.76         4.04 o
   0   4   6       1672.06       1480.66        13.35 o
   1   4   6         18.25         18.61         1.83 o
   2   4   6         83.39         90.50         6.70 o
   3   4   6         39.40         35.72         7.11 o
   4   4   6         40.28         36.49         2.00 o
   5   4   6         29.96         28.47         2.21 o
   6   4   6          6.66          6.66         2.08 o
   7   4   6         42.09         47.24         3.30 o
   8   4   6          3.75          3.35         2.77 o
   9   4   6        213.80        227.87         6.79 o
  10   4   6        102.01        108.81         8.07 o
  11   4   6          0.05          2.89         4.34 o
  12   4   6          0.95          2.31         4.54 o
  13   4   6          0.65          0.67         5.36 o
  14   4   6         66.72         88.87        17.10 o
  15   4   6          1.42         -0.02         3.36 o
  16   4   6          5.20          1.41         4.78 o
 -16   5   6          8.28          0.26         5.20 o
 -15   5   6          4.25          5.56        12.12 o
 -14   5   6         18.60         12.69        14.25 o
 -13   5   6         37.72         16.38        14.95 o
 -12   5   6         19.90          9.90         5.29 o
 -11   5   6         13.63         15.16         1.35 o
 -10   5   6         10.47         10.42         6.80 o
  -9   5   6          0.83          4.25         5.00 o
  -8   5   6         57.64         62.65         5.99 o
  -7   5   6          0.58          1.72         4.56 o
  -6   5   6         74.77         72.14         5.20 o
  -5   5   6        131.99        116.08        12.21 o
  -4   5   6         47.00         61.47         4.25 o
  -3   5   6        173.24        162.85         3.09 o
  -2   5   6       1946.83       1869.07        16.10 o
  -1   5   6        243.10        203.51         4.38 o
   0   5   6       7249.21       6586.25        46.87 o
   1   5   6       1022.65        895.50         9.50 o
   2   5   6       1392.92       1325.60        16.30 o
   3   5   6         95.10         84.51         7.20 o
   4   5   6        102.42         94.63         7.57 o
   5   5   6          5.69          3.94         5.23 o
   6   5   6         45.64         41.45         2.57 o
   7   5   6          7.98          7.83         2.15 o
   8   5   6          7.42          9.50         3.76 o
   9   5   6         24.36         22.96         4.00 o
  10   5   6          6.46          7.79         5.47 o
  11   5   6         28.15         22.70         9.35 o
  12   5   6          1.02          1.35         3.46 o
  13   5   6         69.47         82.42        23.01 o
  14   5   6          4.53          2.81         4.66 o
  15   5   6          6.87          4.29         5.87 o
 -15   6   6          0.94          4.92         7.66 o
 -14   6   6          8.38          9.62         7.34 o
 -13   6   6         26.06         27.45         9.36 o
 -12   6   6         26.56         36.83         5.22 o
 -11   6   6          4.49          1.71         5.16 o
 -10   6   6         72.69         96.05         8.11 o
  -9   6   6         14.76         20.81         6.00 o
  -8   6   6         32.55         37.05         5.84 o
  -7   6   6        149.21        179.00         7.94 o
  -6   6   6          9.46         14.88         4.66 o
  -5   6   6        112.27        110.30         5.41 o
  -4   6   6         19.22         13.33         1.59 o
  -3   6   6         95.84         95.64         3.05 o
  -2   6   6       1001.07       1030.16        11.08 o
  -1   6   6        312.17        267.34         4.48 o
   0   6   6       1639.64       1635.05        13.72 o
   1   6   6          2.27          7.75         1.83 o
   2   6   6        141.67        148.43         6.94 o
   3   6   6         31.36         44.81         6.80 o
   4   6   6         20.93         22.63         5.85 o
   5   6   6         82.57         80.47         7.35 o
   6   6   6          7.06          7.98         5.61 o
   7   6   6         24.39         29.50         3.60 o
   8   6   6          7.08          4.95         2.29 o
   9   6   6         21.38         30.53         3.79 o
  10   6   6        328.01        407.10        12.45 o
  11   6   6          2.52          1.86         3.28 o
  12   6   6          3.87          2.96         3.33 o
  13   6   6         20.34         16.36         8.60 o
  14   6   6          1.88         -0.51         4.66 o
  15   6   6          2.97          3.78         5.00 o
 -15   7   6          0.17          0.03         4.39 o
 -14   7   6          0.91         -2.17         7.24 o
 -13   7   6         35.37         52.43        11.36 o
 -12   7   6         17.76         17.74         7.35 o
 -11   7   6          1.98          2.68         5.80 o
 -10   7   6         19.27         19.49         9.48 o
  -9   7   6          3.36          3.65         5.08 o
  -8   7   6          5.24          7.10         4.46 o
  -7   7   6        311.08        349.30         8.30 o
  -6   7   6          5.79          8.38         4.26 o
  -5   7   6         63.25         57.31         2.28 o
  -4   7   6         12.94         11.33         2.16 o
  -3   7   6        850.27        892.73        10.72 o
  -2   7   6        113.03         99.41         4.19 o
  -1   7   6          7.48         13.39         3.44 o
   0   7   6        140.66        142.12         4.46 o
   1   7   6          2.62          3.30         1.36 o
   2   7   6        147.49        154.33         8.30 o
   3   7   6        130.94        147.53         7.25 o
   4   7   6         78.02         77.97         7.68 o
   5   7   6         75.39         74.62         7.73 o
   6   7   6         41.59         45.67         7.50 o
   7   7   6        319.87        326.78         4.04 o
   8   7   6         10.75         10.81         3.59 o
   9   7   6         48.95         63.66         6.36 o
  10   7   6          2.86          0.65         3.12 o
  11   7   6         49.76         47.95        17.68 o
  12   7   6          0.76          0.53         3.05 o
  13   7   6         30.60         32.79        14.03 o
  14   7   6          9.05          7.14         6.37 o
  15   7   6          0.05         -1.61         7.71 o
 -15   8   6          0.14         -4.73         9.40 o
 -14   8   6          0.10          6.76         8.37 o
 -13   8   6          0.53          2.78         5.98 o
 -12   8   6         23.94         13.37         9.13 o
 -11   8   6         19.55         29.32         8.71 o
 -10   8   6         34.83         20.83         9.80 o
  -9   8   6         57.23         52.53        12.22 o
  -8   8   6         16.03         10.84         4.58 o
  -7   8   6         70.05         88.92        10.51 o
  -6   8   6         21.21         19.32         4.67 o
  -5   8   6         63.18         72.76         4.22 o
  -4   8   6         54.80         57.87         3.43 o
  -3   8   6        474.29        478.39         6.94 o
  -2   8   6         16.46         15.30         2.96 o
  -1   8   6        139.09        133.31         5.33 o
   0   8   6        168.91        157.74         3.71 o
   1   8   6        226.75        210.39         3.86 o
   2   8   6         15.01         14.02         5.85 o
   3   8   6        601.22        684.06        14.77 o
   4   8   6         57.80         64.16         7.89 o
   5   8   6          3.22          4.02         5.73 o
   6   8   6          7.37          2.58         6.71 o
   7   8   6        136.63        169.71        10.60 o
   8   8   6         22.97         23.96         1.60 o
   9   8   6         22.12         34.70         4.95 o
  10   8   6          0.03         -0.68         2.60 o
  11   8   6          4.71          4.71         3.68 o
  12   8   6          0.08          1.51         3.70 o
  13   8   6          0.22          2.34         4.14 o
  14   8   6          4.06          2.69         6.98 o
 -14   9   6          2.83         -0.61         4.80 o
 -13   9   6          8.20          5.61         5.42 o
 -12   9   6         29.75         24.02        14.73 o
 -11   9   6          4.22          3.40         4.59 o
 -10   9   6        114.06        126.92        26.39 o
  -9   9   6         16.94         10.79         6.16 o
  -8   9   6         16.50         11.96         4.91 o
  -7   9   6          2.08          0.59         3.08 o
  -6   9   6         99.06        117.18         7.49 o
  -5   9   6          0.25          0.45         2.34 o
  -4   9   6         12.63         12.50         3.82 o
  -3   9   6         64.87         67.13         4.51 o
  -2   9   6         18.42         15.58         3.91 o
  -1   9   6        167.65        164.27         5.08 o
   0   9   6        151.07        158.03         4.32 o
   1   9   6         90.70         89.76         2.78 o
   2   9   6         12.45         16.93         5.86 o
   3   9   6          0.11         -0.09         3.39 o
   4   9   6          7.75          7.56         5.43 o
   5   9   6          7.08         17.35         7.13 o
   6   9   6         83.46         89.38        11.01 o
   7   9   6         37.11         55.53        10.12 o
   8   9   6         11.74         17.73         7.92 o
   9   9   6          6.37          2.90         1.47 o
  10   9   6          3.82          2.00         2.32 o
  11   9   6          1.02          1.74         1.88 o
  12   9   6          0.61          0.05         5.53 o
  13   9   6         58.18         35.14        29.70 o
  14   9   6          9.24         10.17        12.04 o
 -13  10   6          0.16          4.00         8.13 o
 -12  10   6          0.14         -1.09         4.31 o
 -11  10   6         11.28          4.68         4.95 o
 -10  10   6         28.25         18.59        11.19 o
  -9  10   6          4.59          2.26         3.90 o
  -8  10   6          1.91          1.67         3.69 o
  -7  10   6         15.95          9.06         5.92 o
  -6  10   6         26.61         31.49         3.46 o
  -5  10   6         79.48        118.10         5.68 o
  -4  10   6          3.29          4.29         2.58 o
  -3  10   6          0.08          0.61         2.24 o
  -2  10   6          0.96          1.49         2.21 o
  -1  10   6          7.09          4.20         2.73 o
   0  10   6        122.15        131.55         4.10 o
   1  10   6         89.61         94.16         4.23 o
   2  10   6         75.43         72.03         3.05 o
   3  10   6         40.40         45.82         8.30 o
   4  10   6         15.37         16.36         6.24 o
   5  10   6          6.69          9.39         7.08 o
   6  10   6         17.68         27.26         8.41 o
   7  10   6         54.58         51.11         9.38 o
   8  10   6          0.01         -1.89         7.40 o
   9  10   6          3.82          2.21         5.45 o
  10  10   6          6.38          3.32         6.32 o
  11  10   6          6.43          4.04         6.88 o
  12  10   6          0.01          0.62         7.79 o
  13  10   6          4.85          1.31         8.75 o
 -13  11   6          8.24          3.58         5.47 o
 -12  11   6          7.34          3.63         6.30 o
 -11  11   6          3.90          3.26         4.98 o
 -10  11   6          0.93          2.18         5.20 o
  -9  11   6         32.95         17.25         8.21 o
  -8  11   6         19.49         12.73         7.97 o
  -7  11   6         18.62         11.83         5.99 o
  -6  11   6         33.61         34.06         8.63 o
  -5  11   6          1.74          0.10         2.21 o
  -4  11   6          0.26          1.46         2.52 o
  -3  11   6         55.44         52.17         8.60 o
  -2  11   6          4.31          4.89         3.05 o
  -1  11   6        190.53        224.03         6.79 o
   0  11   6        259.96        341.19         7.29 o
   1  11   6        118.27        137.66         4.34 o
   2  11   6          3.21          2.93         2.56 o
   3  11   6          1.35          0.52         4.62 o
   4  11   6          0.04          1.95         6.14 o
   5  11   6         10.08         12.18         8.00 o
   6  11   6         29.12         41.14         9.25 o
   7  11   6          1.69          2.22         6.44 o
   8  11   6         13.08          8.11         8.87 o
   9  11   6          3.56         -0.47         5.37 o
  10  11   6          4.21          2.85         6.68 o
  11  11   6          1.62          4.78         9.24 o
  12  11   6          2.05          2.13         6.97 o
  13  11   6         16.37          1.95         7.85 o
 -12  12   6          7.60          3.20         5.39 o
 -11  12   6          4.31          3.12         6.39 o
 -10  12   6          0.58          2.03         4.52 o
  -9  12   6          2.86          3.68         4.90 o
  -8  12   6         11.71          2.27         4.07 o
  -7  12   6         33.16         14.63        10.05 o
  -6  12   6         64.88         69.50        20.95 o
  -5  12   6         33.11         36.56        11.20 o
  -4  12   6         15.97          9.80         4.88 o
  -3  12   6         21.02         17.58         5.00 o
  -2  12   6         12.84         11.47         3.95 o
  -1  12   6         72.01         88.60         7.09 o
   0  12   6        769.62        953.18        13.79 o
   1  12   6        137.27        181.07         5.91 o
   2  12   6          5.33         14.23         3.41 o
   3  12   6          8.24          6.25         6.72 o
   4  12   6          1.44          1.56         5.41 o
   5  12   6          1.01          1.76         5.63 o
   6  12   6         20.86         22.18        11.43 o
   7  12   6         43.83         15.51        20.01 o
   8  12   6         21.19         10.23         9.85 o
   9  12   6          0.13         -1.22         5.99 o
  10  12   6          0.73          2.77        11.73 o
  11  12   6          0.90          2.64         7.30 o
  12  12   6         24.51         14.45        15.78 o
 -11  13   6          0.29          1.31         5.64 o
 -10  13   6          3.42          4.98         5.71 o
  -9  13   6          3.09          3.84         4.78 o
  -8  13   6          4.97          1.45         5.77 o
  -7  13   6         27.52          9.48         8.46 o
  -6  13   6          0.48          1.16         3.13 o
  -5  13   6          2.92          2.68         3.13 o
  -4  13   6          6.39          6.15         3.76 o
  -3  13   6          0.90          1.40         3.04 o
  -2  13   6          9.48          5.63         4.55 o
  -1  13   6          9.54          6.00         2.79 o
   0  13   6         49.85         57.89         5.22 o
   1  13   6         50.64         56.61         5.56 o
   2  13   6         34.01         53.95         9.39 o
   3  13   6         17.86         22.90         1.55 o
   4  13   6         30.12         21.45        10.98 o
   5  13   6          7.75          7.59         6.71 o
   6  13   6          1.70          0.82         8.91 o
   7  13   6         42.88         22.12        20.32 o
   8  13   6         17.79          4.80         7.39 o
   9  13   6          0.56          1.68         8.37 o
  10  13   6          2.97          3.68         7.93 o
  11  13   6          1.77          2.13         7.24 o
 -10  14   6         45.91         25.25        16.69 o
  -9  14   6          0.13          2.96         5.12 o
  -8  14   6          0.00          3.76         5.30 o
  -7  14   6         12.63          8.22         6.30 o
  -6  14   6         59.52         45.11        19.15 o
  -5  14   6          0.15          2.90         3.96 o
  -4  14   6          0.91          0.32         3.15 o
  -3  14   6         12.37          4.05         3.57 o
  -2  14   6         13.66          5.52         4.13 o
  -1  14   6         67.65        113.32         7.59 o
   0  14   6         99.03        171.68         9.85 o
   1  14   6         24.49         32.06         8.04 o
   2  14   6          3.37         -1.01         1.78 o
   3  14   6          5.01          2.26         1.42 o
   4  14   6          6.29         11.13         7.07 o
   5  14   6         19.21         16.49         7.76 o
   6  14   6         18.58          9.71        11.42 o
   7  14   6          2.88         -0.30         6.15 o
   8  14   6          7.00          5.78         9.70 o
   9  14   6          0.44          2.29         7.06 o
  10  14   6         12.02         12.95         9.06 o
  -9  15   6          0.00          1.12         5.22 o
  -8  15   6          3.61         -1.73         5.44 o
  -7  15   6         14.07         13.07         5.57 o
  -6  15   6          1.21          1.53         3.97 o
  -5  15   6          0.88          1.00         3.91 o
  -4  15   6          2.94          2.19         3.38 o
  -3  15   6          0.04          0.69         2.98 o
  -2  15   6         18.96         18.18         8.19 o
  -1  15   6        228.78        363.62        12.51 o
   0  15   6        299.11        414.11        12.67 o
   1  15   6        163.76        262.01        10.33 o
   2  15   6         90.73        143.70        13.50 o
   3  15   6          6.20          6.74         5.83 o
   4  15   6          1.38          0.02         3.86 o
   5  15   6         11.31          9.11         6.21 o
   6  15   6         29.19          8.75        15.33 o
   7  15   6          0.03         -4.84         8.58 o
   8  15   6          1.84          1.43         6.63 o
   9  15   6          2.14          7.26         8.24 o
  -7  16   6          3.30          1.81         4.75 o
  -6  16   6         14.96          8.06         4.54 o
  -5  16   6          5.29          4.10         4.58 o
  -4  16   6          0.31          1.33         3.64 o
  -3  16   6         11.91          9.37         4.08 o
  -2  16   6          1.61          2.28         3.47 o
  -1  16   6         78.62        122.86        18.77 o
   0  16   6        209.86        306.75        10.61 o
   1  16   6        142.89        245.45        16.54 o
   2  16   6         20.37         14.19         8.43 o
   3  16   6         10.28          7.22         7.06 o
   4  16   6          6.09          5.37         5.54 o
   5  16   6         24.63         19.14        12.03 o
   6  16   6          0.01         -1.36         7.82 o
   7  16   6         22.02         12.36        13.86 o
  -5  17   6         18.14          8.96         8.06 o
  -4  17   6          9.59         10.06         5.26 o
  -3  17   6          6.37          7.18         4.50 o
  -2  17   6          0.44          1.40         3.31 o
  -1  17   6         26.00         14.14         7.90 o
   0  17   6         36.59         49.87        23.32 o
   1  17   6          9.87          4.78         7.25 o
   2  17   6          8.34          6.67         6.88 o
   3  17   6          2.80          3.87         9.00 o
   4  17   6          3.79          5.48         7.11 o
   5  17   6         11.37          8.89         6.69 o
  -2  18   6          0.19          2.86         7.73 o
  -1  18   6         17.57         19.51        12.41 o
   0  18   6          1.69          0.34         4.64 o
   1  18   6          6.25          1.34         6.21 o
 -16   1   7         33.25         31.16        18.94 o
 -15   1   7          2.99          1.42         4.69 o
 -14   1   7         12.53         14.84         3.86 o
 -13   1   7          5.80          3.05         2.91 o
 -12   1   7         17.52         30.63         3.45 o
 -11   1   7         96.92        108.07         5.82 o
 -10   1   7        357.23        412.67        24.82 o
  -9   1   7        672.12        709.40        10.78 o
  -8   1   7         60.60         72.38         3.62 o
  -7   1   7          2.40          2.70         1.14 o
  -6   1   7         16.40         16.04         1.20 o
  -5   1   7          8.37         10.52         2.81 o
  -4   1   7       2082.72       2082.56        24.54 o
  -3   1   7       7153.51       6350.43        47.82 o
  -2   1   7      10027.94       8930.14        75.73 o
  -1   1   7         49.52         57.07         3.59 o
   0   1   7       2658.44       2360.36        23.92 o
   1   1   7         81.95         62.01         3.99 o
   2   1   7       3673.26       3583.19        30.90 o
   3   1   7        427.41        475.75         7.86 o
   4   1   7       1083.70       1177.19        13.00 o
   5   1   7        217.76        178.82         5.57 o
   6   1   7         17.95         15.96         3.07 o
   7   1   7         69.76         63.24         4.10 o
   8   1   7          4.73          7.29         3.70 o
   9   1   7        421.39        487.61        11.20 o
  10   1   7       1157.36       1333.25        20.51 o
  11   1   7        414.97        508.65        11.15 o
  12   1   7          0.11          1.67         5.17 o
  13   1   7          1.58          1.91         5.38 o
  14   1   7         46.43         65.18         8.03 o
  15   1   7          7.54          2.11         5.68 o
  16   1   7         25.80         37.03        18.64 o
 -16   2   7         17.32         13.73        12.75 o
 -15   2   7          0.09          1.94         4.90 o
 -14   2   7         38.47         48.03        13.38 o
 -13   2   7          2.48          2.74         2.49 o
 -12   2   7          4.69          4.07         3.07 o
 -11   2   7        186.52        202.36         5.78 o
 -10   2   7       1132.88       1283.57        14.89 o
  -9   2   7        171.33        192.79        12.42 o
  -8   2   7        101.73         89.30         5.62 o
  -7   2   7         10.40         12.33         3.72 o
  -6   2   7         20.43         16.55         3.58 o
  -5   2   7         12.08         11.48         3.74 o
  -4   2   7        116.86        123.50         5.40 o
  -3   2   7       4926.96       4541.64        32.05 o
  -2   2   7        110.38        103.30         2.91 o
  -1   2   7          4.31          8.04         2.54 o
   0   2   7        293.93        280.44         5.69 o
   1   2   7         19.04         12.76         3.48 o
   2   2   7        427.35        453.06         7.27 o
   3   2   7       1461.08       1454.43        12.96 o
   4   2   7          0.47          0.95         2.55 o
   5   2   7        464.07        498.69         6.70 o
   6   2   7         65.28         69.50         3.55 o
   7   2   7          9.83         10.18         2.97 o
   8   2   7        132.70        128.37         5.79 o
   9   2   7       1054.07       1204.81        18.02 o
  10   2   7        102.90        124.93         7.19 o
  11   2   7        826.20       1013.69        19.85 o
  12   2   7         29.17         39.94         7.51 o
  13   2   7          9.52         16.52         5.55 o
  14   2   7          4.68          4.67         6.46 o
  15   2   7          0.11          0.68         4.72 o
  16   2   7          5.68          2.57         7.32 o
 -16   3   7          4.77          4.96         6.95 o
 -15   3   7         11.41          9.99         7.15 o
 -14   3   7         38.64         48.36        19.06 o
 -13   3   7         76.73        102.71        17.43 o
 -12   3   7          0.00         -0.10         1.22 o
 -11   3   7        111.99        129.26         9.73 o
 -10   3   7          0.64          3.99         5.15 o
  -9   3   7       1923.50       2130.13        28.44 o
  -8   3   7          0.04          0.95         3.54 o
  -7   3   7          0.76          1.36         3.08 o
  -6   3   7          0.16          1.68         3.43 o
  -5   3   7          0.02          0.04         2.02 o
  -4   3   7          8.62          9.40         3.75 o
  -3   3   7        233.28        251.39         3.81 o
  -2   3   7         21.48         16.67         2.59 o
  -1   3   7        859.97        709.20         8.65 o
   0   3   7        968.31        800.35         7.30 o
   1   3   7        699.43        603.61         7.25 o
   2   3   7         20.94         24.13         2.10 o
   3   3   7       3703.72       3353.44        30.47 o
   4   3   7        162.25        162.97         3.55 o
   5   3   7        179.08        169.58         3.81 o
   6   3   7          0.00          0.67         1.85 o
   7   3   7         72.35         59.82         3.56 o
   8   3   7          0.07         -0.14         2.18 o
   9   3   7       1295.77       1440.70        17.52 o
  10   3   7          5.73          5.44         4.85 o
  11   3   7        405.55        505.35        11.68 o
  12   3   7         26.64         24.88         9.18 o
  13   3   7          4.12          5.24         4.94 o
  14   3   7         12.85          7.04         6.25 o
  15   3   7          7.90          4.63         5.69 o
  16   3   7          8.39          9.67         7.56 o
 -16   4   7          0.09         -0.34         6.21 o
 -15   4   7          5.01          7.54         7.51 o
 -14   4   7          1.62          5.61         7.12 o
 -13   4   7          6.95          3.88         5.80 o
 -12   4   7          5.38          3.72         6.46 o
 -11   4   7        186.78        225.18        10.57 o
 -10   4   7        360.84        440.72        11.65 o
  -9   4   7        141.64        170.28        10.82 o
  -8   4   7          1.95          2.41         4.21 o
  -7   4   7        328.07        282.50         7.61 o
  -6   4   7         63.89         77.61         5.14 o
  -5   4   7        533.19        545.40         9.64 o
  -4   4   7          3.32          2.56         3.27 o
  -3   4   7        831.61        764.06         9.62 o
  -2   4   7        415.57        382.19         5.90 o
  -1   4   7        112.11         88.46         3.93 o
   0   4   7         87.05         92.83         3.90 o
   1   4   7          0.27          0.05         1.33 o
   2   4   7         41.19         34.64         1.91 o
   3   4   7       1248.51       1164.44        27.71 o
   4   4   7        148.76        127.08         5.09 o
   5   4   7        535.32        556.62         6.21 o
   6   4   7         34.35         41.11         3.14 o
   7   4   7        111.84         92.55         3.63 o
   8   4   7          5.12          4.94         2.87 o
   9   4   7        520.28        623.26         9.52 o
  10   4   7        353.14        428.18         9.10 o
  11   4   7        179.69        236.23         8.81 o
  12   4   7          9.56          7.83         4.10 o
  13   4   7          7.31          4.85         4.03 o
  14   4   7          3.99          3.16         4.38 o
  15   4   7          1.17          1.42         4.30 o
 -15   5   7          0.54         -0.81         7.94 o
 -14   5   7          0.12          2.41         7.23 o
 -13   5   7         11.60          9.40        10.39 o
 -12   5   7          0.88          0.34         5.12 o
 -11   5   7          0.21          1.91         4.86 o
 -10   5   7         17.13         24.78         6.47 o
  -9   5   7        364.89        409.01        11.41 o
  -8   5   7         49.77         46.05         9.48 o
  -7   5   7         98.99        117.86         6.42 o
  -6   5   7          1.23          3.64         4.19 o
  -5   5   7          6.72          9.60         3.64 o
  -4   5   7        204.41        208.88         7.21 o
  -3   5   7       1175.04       1233.11        12.47 o
  -2   5   7          2.76          4.66         2.45 o
  -1   5   7         19.45         16.05         3.61 o
   0   5   7        187.17        154.11         4.21 o
   1   5   7         11.18         14.13         1.46 o
   2   5   7         19.11         17.53         6.90 o
   3   5   7          4.71         13.52         7.09 o
   4   5   7         74.98         60.71         6.63 o
   5   5   7        115.30        135.36         9.08 o
   6   5   7         39.92         42.26         1.60 o
   7   5   7         24.26         29.51         2.25 o
   8   5   7          2.98          1.77         2.17 o
   9   5   7        251.50        268.42         5.75 o
  10   5   7         11.40         23.62         4.52 o
  11   5   7         10.06          9.22         3.80 o
  12   5   7         11.01          5.39         4.52 o
  13   5   7          2.94          0.89         3.72 o
  14   5   7          1.34         -0.50         3.69 o
  15   5   7          3.54          3.13         4.50 o
 -15   6   7          1.20         -1.07         6.34 o
 -14   6   7          0.40          0.76         6.35 o
 -13   6   7          0.45         -0.27         4.97 o
 -12   6   7         26.37         25.46        13.29 o
 -11   6   7          4.41          3.16         5.61 o
 -10   6   7        359.35        421.07        26.77 o
  -9   6   7        116.71        135.45         9.44 o
  -8   6   7        108.67        138.88         8.60 o
  -7   6   7        107.28        141.74         7.20 o
  -6   6   7         92.17        111.64         7.25 o
  -5   6   7        211.00        181.43         6.47 o
  -4   6   7        129.67        155.86         3.27 o
  -3   6   7          1.84          4.40         2.26 o
  -2   6   7          0.63         -0.26         2.31 o
  -1   6   7         22.81         18.66         2.40 o
   0   6   7         11.92         11.01         1.83 o
   1   6   7          1.33          1.82         1.18 o
   2   6   7         21.37         20.83         5.29 o
   3   6   7         33.24         23.90         8.24 o
   4   6   7         90.49         93.82         9.90 o
   5   6   7         67.77         84.75         7.81 o
   6   6   7         79.54        101.11         8.49 o
   7   6   7         98.70        107.41         4.12 o
   8   6   7        182.30        208.89         4.91 o
   9   6   7         14.87         10.17         2.83 o
  10   6   7        564.03        719.80        11.91 o
  11   6   7        119.77        144.72         7.36 o
  12   6   7         16.30         11.43         7.48 o
  13   6   7         17.51          8.07         4.66 o
  14   6   7          3.01          1.44         4.22 o
  15   6   7          0.29          2.46         8.06 o
 -15   7   7          1.60         13.95        10.16 o
 -14   7   7          2.48          3.50         7.09 o
 -13   7   7         12.96         11.29         6.69 o
 -12   7   7         24.04         17.75        10.99 o
 -11   7   7         17.86         21.13         7.96 o
 -10   7   7         18.05         17.90         8.86 o
  -9   7   7          3.67          3.25         4.14 o
  -8   7   7         85.40        115.21         8.61 o
  -7   7   7         52.61         42.87         6.63 o
  -6   7   7          0.80          1.99         3.70 o
  -5   7   7         45.43         73.09         5.06 o
  -4   7   7         63.51         72.85         3.66 o
  -3   7   7         18.27         18.80         3.44 o
  -2   7   7         47.55         66.29         4.39 o
  -1   7   7          9.68         13.27         2.82 o
   0   7   7        427.11        451.89         6.59 o
   1   7   7          0.07          0.04         1.19 o
   2   7   7        145.07        174.69         9.18 o
   3   7   7         73.24         76.92        10.46 o
   4   7   7         26.85         21.43         7.30 o
   5   7   7        122.54        130.89         9.06 o
   6   7   7          8.13         14.09         6.74 o
   7   7   7        120.51        142.93        11.10 o
   8   7   7         31.22         30.57         8.13 o
   9   7   7          0.61          0.78         2.00 o
  10   7   7          0.94          2.10         2.92 o
  11   7   7         65.68         68.11        26.34 o
  12   7   7          0.96          0.91         3.50 o
  13   7   7          4.89          2.78         6.37 o
  14   7   7          4.80          3.73         8.39 o
 -14   8   7          1.92          0.56         5.30 o
 -13   8   7         41.32         46.48        17.20 o
 -12   8   7         16.15         19.32        10.58 o
 -11   8   7         15.29          8.30         5.43 o
 -10   8   7         34.30         17.71         9.86 o
  -9   8   7          0.86          1.91         4.13 o
  -8   8   7          0.89          0.66         3.58 o
  -7   8   7         29.70         25.15         5.45 o
  -6   8   7        145.13        162.31         7.77 o
  -5   8   7          1.73          0.98         2.26 o
  -4   8   7        174.95        151.65        10.36 o
  -3   8   7        400.98        409.19         6.63 o
  -2   8   7         24.81         20.72         2.84 o
  -1   8   7        191.64        190.89         4.89 o
   0   8   7          6.19          2.97         1.73 o
   1   8   7        423.23        411.38         5.64 o
   2   8   7         29.53         43.61         6.83 o
   3   8   7        314.95        359.75        10.41 o
   4   8   7         80.00         80.12         8.63 o
   5   8   7         67.24         77.22         8.79 o
   6   8   7         14.81         12.84         9.65 o
   7   8   7         21.73         17.58         7.72 o
   8   8   7          0.70         -2.22         7.17 o
   9   8   7          0.74          0.14         6.48 o
  10   8   7          1.29          0.59         1.15 o
  11   8   7          0.08         -1.45         2.61 o
  12   8   7          1.24          0.31         5.28 o
  13   8   7         11.67          8.61         7.47 o
  14   8   7          0.03         -1.26         6.94 o
 -14   9   7          0.11          0.66         6.48 o
 -13   9   7          0.11         -0.22         4.40 o
 -12   9   7          0.76          0.17         4.02 o
 -11   9   7          1.17          2.56         5.08 o
 -10   9   7          7.68          6.00         4.53 o
  -9   9   7          1.50          2.36         4.70 o
  -8   9   7          0.04         -0.35         3.38 o
  -7   9   7          0.07         -0.25         2.91 o
  -6   9   7          0.32          1.95         3.48 o
  -5   9   7          4.16          2.09         2.61 o
  -4   9   7         23.64         19.64         3.90 o
  -3   9   7          3.15          0.87         2.08 o
  -2   9   7        205.80        226.88        11.49 o
  -1   9   7          0.12          0.79         2.34 o
   0   9   7        633.11        732.66         8.38 o
   1   9   7         13.56         23.01         1.97 o
   2   9   7         16.03         16.82         6.14 o
   3   9   7         32.34         29.39         6.68 o
   4   9   7          9.26         15.52         8.36 o
   5   9   7         50.60         53.43         8.74 o
   6   9   7          5.81         17.35         7.77 o
   7   9   7          0.03          3.48         6.77 o
   8   9   7         11.41         12.51        10.94 o
   9   9   7          1.86          1.74         6.09 o
  10   9   7          8.70          3.35         6.13 o
  11   9   7          1.38          0.72         5.68 o
  12   9   7          1.09         -0.70         6.04 o
  13   9   7          5.13          4.94         8.19 o
  14   9   7          0.03          1.81         9.34 o
 -13  10   7         79.13         89.90        30.75 o
 -12  10   7          0.65          0.61         4.47 o
 -11  10   7          0.00          1.08         4.35 o
 -10  10   7         16.31          9.08         6.85 o
  -9  10   7          7.54          3.95         4.30 o
  -8  10   7         47.91         36.79        14.98 o
  -7  10   7          5.72          5.97         4.16 o
  -6  10   7         18.87         14.66         4.95 o
  -5  10   7          4.79          2.00         2.56 o
  -4  10   7          0.01         -0.45         2.96 o
  -3  10   7         37.71         40.26         6.35 o
  -2  10   7          1.22          1.37         2.17 o
  -1  10   7        372.73        420.61         7.54 o
   0  10   7          0.41         -1.39         2.17 o
   1  10   7        630.15        728.74         7.74 o
   2  10   7         29.22         31.10         8.82 o
   3  10   7         16.16         19.78         6.65 o
   4  10   7          1.39          2.73         5.39 o
   5  10   7         50.02         49.58         9.11 o
   6  10   7         53.03         61.45         9.82 o
   7  10   7         21.92         25.87        10.12 o
   8  10   7         59.72         22.15        19.12 o
   9  10   7          0.98          1.09         5.55 o
  10  10   7          6.85          1.15         5.82 o
  11  10   7          3.36          1.86         6.36 o
  12  10   7          9.04          4.18         9.42 o
  13  10   7         43.33         27.47        25.95 o
 -12  11   7         16.15          6.29         5.64 o
 -11  11   7         21.20         15.31         8.36 o
 -10  11   7          1.62          0.19         3.47 o
  -9  11   7          3.25          1.29         4.28 o
  -8  11   7          3.05          1.41         3.80 o
  -7  11   7          1.17         -1.99         4.27 o
  -6  11   7          3.03          2.56         3.49 o
  -5  11   7          5.39          3.35         2.74 o
  -4  11   7         17.74         13.43         4.10 o
  -3  11   7         16.32          8.76         4.66 o
  -2  11   7          3.95          3.84         2.42 o
  -1  11   7         56.90         67.06         6.50 o
   0  11   7       1498.50       1850.12        20.78 o
   1  11   7        115.90        137.68         4.26 o
   2  11   7          9.30         17.43         7.61 o
   3  11   7          5.32          3.46         7.03 o
   4  11   7          5.01          6.03         6.75 o
   5  11   7         44.08         67.55         9.97 o
   6  11   7         81.81         72.79        25.01 o
   7  11   7          8.41          4.09         9.26 o
   8  11   7          0.22         -0.91         6.15 o
   9  11   7          1.42          0.30         5.32 o
  10  11   7          2.18          1.72         8.33 o
  11  11   7          3.24          2.13         6.70 o
  12  11   7          0.34          3.28         8.01 o
 -12  12   7         15.21          9.96         9.40 o
 -11  12   7          5.70          2.04         5.09 o
 -10  12   7          0.45          0.15         4.00 o
  -9  12   7          1.75          3.61         5.15 o
  -8  12   7         13.72          6.41         5.87 o
  -7  12   7         16.31          9.75         5.68 o
  -6  12   7         47.64         57.73        15.56 o
  -5  12   7         20.85         20.35         6.91 o
  -4  12   7         17.42          9.90         3.26 o
  -3  12   7          6.22          4.95         2.88 o
  -2  12   7         27.74         24.63         5.81 o
  -1  12   7         16.39         17.49         5.24 o
   0  12   7          2.40          4.20         2.50 o
   1  12   7          0.00          1.78         2.16 o
   2  12   7          2.57          1.65         5.82 o
   3  12   7          0.27          0.92         5.97 o
   4  12   7          6.61          7.58         8.20 o
   5  12   7         15.49          7.92         8.25 o
   6  12   7         47.36         60.08        19.82 o
   7  12   7         51.20         30.68        25.69 o
   8  12   7         13.40         -0.39         5.68 o
   9  12   7          0.18          0.27         7.11 o
  10  12   7         16.42          9.28        10.84 o
  11  12   7          1.57          0.52         6.88 o
 -11  13   7         15.03          8.93         8.18 o
 -10  13   7          0.05         -1.16         4.72 o
  -9  13   7          3.27          5.82         5.77 o
  -8  13   7          5.12          6.76         6.24 o
  -7  13   7        193.45        322.04        16.03 o
  -6  13   7          0.20         -0.40         3.05 o
  -5  13   7         50.14         46.21        14.93 o
  -4  13   7          0.03          1.40         2.80 o
  -3  13   7         11.35          3.96         3.29 o
  -2  13   7          8.05          3.71         3.41 o
  -1  13   7        114.31        152.87         6.57 o
   0  13   7         11.10          8.39         2.50 o
   1  13   7         10.79          7.90         2.57 o
   2  13   7        119.15        175.20        12.20 o
   3  13   7         20.40         15.66         8.88 o
   4  13   7          1.26          1.94         6.29 o
   5  13   7         24.38          3.99         9.64 o
   6  13   7          0.82         -0.13         5.21 o
   7  13   7        120.38        166.37        27.82 o
   8  13   7          0.48         -2.18         8.72 o
   9  13   7          1.76          1.34         7.18 o
  10  13   7          0.23         -0.10         5.99 o
  11  13   7         11.77          5.38         8.40 o
 -10  14   7          0.22         -0.85         5.35 o
  -9  14   7          2.47          0.85         5.24 o
  -8  14   7          2.02         -1.55         4.56 o
  -7  14   7         35.91         19.74        15.20 o
  -6  14   7          2.59          0.30         3.02 o
  -5  14   7         15.37          9.50         5.25 o
  -4  14   7          8.47          5.23         4.37 o
  -3  14   7         14.74          9.85         6.54 o
  -2  14   7         22.84         12.59        10.16 o
  -1  14   7        229.39        328.20         9.38 o
   0  14   7         33.99         37.10         7.45 o
   1  14   7         91.36         99.21        19.08 o
   2  14   7         16.53         19.73         7.42 o
   3  14   7          0.13          0.56         5.65 o
   4  14   7          5.06          0.19         5.51 o
   5  14   7          1.67          2.65         6.24 o
   6  14   7         10.94          6.68         8.06 o
   7  14   7          3.53          2.82         7.09 o
   8  14   7          2.96         -0.74         6.35 o
   9  14   7          0.15         -3.46         8.00 o
  -8  15   7          0.73         -0.32         4.36 o
  -7  15   7          9.71          3.62         5.24 o
  -6  15   7          8.17          5.93         3.88 o
  -5  15   7          7.60          6.62         4.20 o
  -4  15   7          7.19          3.35         4.41 o
  -3  15   7         13.24          8.47         5.80 o
  -2  15   7         23.43         22.27         7.72 o
  -1  15   7        183.60        282.22        11.32 o
   0  15   7         61.76         92.11        15.23 o
   1  15   7         61.64         82.34        24.17 o
   2  15   7         60.63         63.53        21.02 o
   3  15   7          3.83          5.25         6.58 o
   4  15   7          0.01         -3.36         7.28 o
   5  15   7          2.88         -1.33         5.84 o
   6  15   7          0.00          1.22         6.65 o
   7  15   7          0.08          4.41         7.90 o
   8  15   7          0.12          1.02         6.83 o
  -7  16   7          3.29          6.92         5.87 o
  -6  16   7          3.10          1.11         4.76 o
  -5  16   7          5.25          3.69         4.15 o
  -4  16   7          0.33          1.08         4.15 o
  -3  16   7         15.27         15.28         7.18 o
  -2  16   7          0.58          0.05         2.98 o
  -1  16   7         21.89         16.14         8.24 o
   0  16   7         23.25         19.48         8.13 o
   1  16   7         20.87         21.63         7.93 o
   2  16   7          4.37          1.78         5.86 o
   3  16   7          5.66          4.70         5.91 o
   4  16   7          0.71         -1.02         5.63 o
   5  16   7         13.84         13.89        10.84 o
   6  16   7          0.86          2.24         6.87 o
   7  16   7          3.42          1.69         8.05 o
  -4  17   7          1.66          0.93         3.99 o
  -3  17   7          4.39          1.85         4.67 o
  -2  17   7         13.27         11.96         7.53 o
  -1  17   7          1.32         -0.13         5.58 o
   0  17   7          6.10          2.92         7.13 o
   1  17   7         15.21          8.47         7.00 o
   2  17   7          1.21          0.34         6.79 o
   3  17   7          1.13          3.38         6.78 o
   4  17   7          0.13         -0.04         5.33 o
 -16   0   8         10.88         11.65        15.26 o
 -15   0   8          1.29          3.96        15.16 o
 -14   0   8          0.78          2.17        10.66 o
 -13   0   8         11.96          7.67         4.32 o
 -12   0   8         22.12         19.33        10.39 o
 -11   0   8         24.68         26.38         4.19 o
 -10   0   8       1395.20       1557.72        21.96 o
  -9   0   8        239.21        271.54         6.88 o
  -8   0   8        116.03        123.17         4.51 o
  -7   0   8        620.08        618.40        11.70 o
  -6   0   8         75.30         76.18         6.68 o
  -5   0   8       1503.76       1496.25        19.80 o
  -4   0   8        183.84        171.15         5.17 o
  -3   0   8       5979.32       5482.24        77.72 o
  -2   0   8        367.42        412.12         8.61 o
  -1   0   8        595.83        511.63         8.92 o
   0   0   8         16.71         18.14         3.91 o
   1   0   8        172.09        168.14         8.77 o
   2   0   8         76.99         50.82         4.41 o
   3   0   8        385.46        417.42         8.87 o
   4   0   8        765.56        779.01        17.87 o
   5   0   8        150.01        152.29         9.77 o
   6   0   8         50.13         48.23         8.86 o
   7   0   8        135.35        118.40         8.43 o
   8   0   8          2.40          2.26         5.37 o
   9   0   8        291.88        314.86        13.50 o
  10   0   8         50.61         63.20        14.41 o
  11   0   8          1.37          3.81         5.97 o
  12   0   8          9.56         11.32         7.01 o
  13   0   8         50.69         73.92         9.86 o
  14   0   8         50.07         70.18        16.95 o
  15   0   8         15.29         38.95        12.32 o
 -16   1   8         11.83         11.31        11.94 o
 -15   1   8         15.11         16.05        10.18 o
 -14   1   8         15.37          8.78         7.22 o
 -13   1   8          1.52          2.10         2.92 o
 -12   1   8          0.65          1.45         1.99 o
 -11   1   8         18.55         21.01         2.51 o
 -10   1   8        641.60        741.98        15.87 o
  -9   1   8         29.12         31.07         3.59 o
  -8   1   8         87.01         93.28         6.47 o
  -7   1   8          0.01          0.51         2.25 o
  -6   1   8          8.03          4.55         3.49 o
  -5   1   8          5.06          5.42         2.68 o
  -4   1   8        154.69        172.52         3.19 o
  -3   1   8         48.47         52.22         4.20 o
  -2   1   8         74.55         68.23         3.89 o
  -1   1   8        342.95        284.26         4.53 o
   0   1   8       1591.72       1304.71        31.89 o
   1   1   8        617.69        525.69         8.95 o
   2   1   8        213.21        200.34         5.16 o
   3   1   8         56.33         50.39         3.32 o
   4   1   8         74.27         77.54         4.17 o
   5   1   8         72.81         78.77         4.56 o
   6   1   8          1.30          1.86         2.76 o
   7   1   8         10.91         13.27         4.08 o
   8   1   8          5.85          7.58         4.12 o
   9   1   8         34.15         33.74         5.94 o
  10   1   8       1052.54       1203.69        18.88 o
  11   1   8         27.51         37.61         5.86 o
  12   1   8          1.76          1.18         4.20 o
  13   1   8         10.25         17.19         6.18 o
  14   1   8          0.01          0.87         5.43 o
  15   1   8          3.35          1.55         5.80 o
 -15   2   8          0.01          0.14         7.38 o
 -14   2   8          8.57          3.96         6.93 o
 -13   2   8         26.58         23.31        11.06 o
 -12   2   8         18.32         26.71         4.51 o
 -11   2   8         35.27         40.50         5.95 o
 -10   2   8       2493.63       2916.45        36.76 o
  -9   2   8        361.91        391.01        12.52 o
  -8   2   8        146.39        150.95         6.21 o
  -7   2   8        189.40        181.54         5.94 o
  -6   2   8         61.17         61.78         4.47 o
  -5   2   8        418.99        363.46         8.33 o
  -4   2   8        446.72        433.78         7.84 o
  -3   2   8          9.91         18.27         2.31 o
  -2   2   8        344.55        294.32         4.93 o
  -1   2   8          8.45          4.42         2.96 o
   0   2   8        523.11        479.41         8.47 o
   1   2   8         78.48         54.49         2.86 o
   2   2   8       1445.59       1316.61        14.29 o
   3   2   8         37.22         28.67         4.33 o
   4   2   8        505.27        560.99         7.55 o
   5   2   8        148.78        138.21         4.04 o
   6   2   8         12.48          7.00         2.61 o
   7   2   8         71.10         63.26         4.71 o
   8   2   8          0.39          3.87         3.08 o
   9   2   8        107.50        119.42         5.98 o
  10   2   8        809.31        966.62        15.75 o
  11   2   8         20.97         23.46         6.12 o
  12   2   8          1.42          2.22         4.43 o
  13   2   8         74.41         96.65         8.99 o
  14   2   8          2.92          1.96         5.98 o
  15   2   8          3.43          1.08         4.89 o
 -15   3   8         25.44         27.71        15.67 o
 -14   3   8          8.23          5.76         7.49 o
 -13   3   8         16.74          9.48         7.42 o
 -12   3   8          2.72          6.23         5.17 o
 -11   3   8         94.70        122.72         8.18 o
 -10   3   8        414.22        501.87        14.30 o
  -9   3   8       1418.89       1582.83        22.58 o
  -8   3   8        394.48        444.74        10.48 o
  -7   3   8          0.02         -0.18         3.11 o
  -6   3   8          2.34          3.03         4.30 o
  -5   3   8         62.71         71.27         5.79 o
  -4   3   8         10.69         15.58         3.33 o
  -3   3   8        152.32        163.16         3.89 o
  -2   3   8         23.10         23.73         3.79 o
  -1   3   8        100.20         89.70         4.05 o
   0   3   8          3.73          1.22         1.91 o
   1   3   8          3.49          8.45         2.28 o
   2   3   8         70.38         72.82         3.68 o
   3   3   8       3316.84       3255.24        33.11 o
   4   3   8       1814.14       1823.37        15.39 o
   5   3   8        212.79        193.09         4.36 o
   6   3   8         47.94         50.16         2.83 o
   7   3   8         31.99         26.81         3.60 o
   8   3   8         50.41         64.89         4.68 o
   9   3   8        271.74        320.66         8.13 o
  10   3   8        457.03        540.42        12.08 o
  11   3   8          1.03          2.06         3.72 o
  12   3   8          6.94          7.52         5.17 o
  13   3   8          0.02         -0.68         4.25 o
  14   3   8          9.99          4.52         5.80 o
  15   3   8          5.91          3.53         5.75 o
 -15   4   8          3.38          8.53         9.64 o
 -14   4   8          9.30          9.27         8.10 o
 -13   4   8         23.05         14.32         8.03 o
 -12   4   8          8.30         10.65         6.73 o
 -11   4   8        184.94        236.00        10.06 o
 -10   4   8        166.79        201.68        35.18 o
  -9   4   8        136.79        171.36        28.73 o
  -8   4   8        188.16        197.78         9.94 o
  -7   4   8         26.54         30.18         5.26 o
  -6   4   8         24.23         19.88         4.29 o
  -5   4   8         18.62         19.36         3.76 o
  -4   4   8          6.12          5.81         3.30 o
  -3   4   8        255.99        217.35         4.11 o
  -2   4   8        405.83        404.72         8.63 o
  -1   4   8        452.74        395.75         6.84 o
   0   4   8         49.48         51.24         2.81 o
   1   4   8        131.30        110.75         3.90 o
   2   4   8        452.65        420.76         5.96 o
   3   4   8        977.27        888.31        11.72 o
   4   4   8         61.53         65.98         2.31 o
   5   4   8          9.13         15.27         1.51 o
   6   4   8         14.26         14.99         2.05 o
   7   4   8          0.07         -0.03         1.33 o
   8   4   8        252.03        255.68         5.79 o
   9   4   8         68.35         87.42         5.28 o
  10   4   8         43.03         46.65         5.25 o
  11   4   8          1.38          1.99         3.39 o
  12   4   8          0.10         -1.66         4.42 o
  13   4   8          4.28          0.81         4.04 o
  14   4   8         12.02          5.54         5.35 o
  15   4   8          2.11          0.90         4.32 o
 -15   5   8         12.62         10.30        10.60 o
 -14   5   8          9.78          8.16         9.69 o
 -13   5   8          1.20          0.04         4.60 o
 -12   5   8         11.36          7.33         6.30 o
 -11   5   8         16.45         13.66         6.04 o
 -10   5   8         24.09         31.61         8.43 o
  -9   5   8          0.46          3.60         5.08 o
  -8   5   8         22.61         35.51         7.21 o
  -7   5   8         14.48         17.55         5.17 o
  -6   5   8         46.12         41.80         4.67 o
  -5   5   8         12.49         17.08         4.84 o
  -4   5   8         43.77         26.57        10.24 o
  -3   5   8       1078.43       1041.03        13.17 o
  -2   5   8         84.36         86.51         4.92 o
  -1   5   8         75.51         90.06         5.59 o
   0   5   8         21.78         15.57         3.60 o
   1   5   8          5.03         10.18         1.46 o
   2   5   8          5.16          5.48         1.02 o
   3   5   8        141.88        155.41         9.35 o
   4   5   8        127.85        117.56         7.97 o
   5   5   8        331.56        385.11        11.25 o
   6   5   8        198.98        216.09        10.72 o
   7   5   8          2.02          0.97         0.99 o
   8   5   8          4.59          6.83         2.84 o
   9   5   8          0.18          0.17         2.02 o
  10   5   8        114.09        137.66         5.19 o
  11   5   8         34.04         46.67         6.15 o
  12   5   8          0.23          0.82         3.26 o
  13   5   8          0.54          0.47         4.03 o
  14   5   8          8.83          2.12         4.26 o
  15   5   8          5.98         -0.36         6.61 o
 -15   6   8          0.02         -0.77         5.86 o
 -14   6   8          0.00          0.30         6.17 o
 -13   6   8          0.00          0.68         4.93 o
 -12   6   8         15.91          7.52         5.83 o
 -11   6   8         16.95         17.15         7.91 o
 -10   6   8         44.78         44.47        13.00 o
  -9   6   8        189.46        252.72        11.60 o
  -8   6   8         43.58         33.52         8.89 o
  -7   6   8         62.81         63.71         8.34 o
  -6   6   8         20.60         14.77         5.00 o
  -5   6   8        236.35        261.76         7.29 o
  -4   6   8          3.46          3.53         1.06 o
  -3   6   8        113.77        116.19         5.25 o
  -2   6   8         57.54         64.89         5.24 o
  -1   6   8        130.81        123.44         3.86 o
   0   6   8        666.19        602.19         8.28 o
   1   6   8         21.79         18.87         1.55 o
   2   6   8        320.52        306.81        10.08 o
   3   6   8        133.41        154.10        10.07 o
   4   6   8         10.20         20.24         6.47 o
   5   6   8         86.32         88.24         9.48 o
   6   6   8          4.12          8.64         6.27 o
   7   6   8         94.53         77.70         9.74 o
   8   6   8          4.49          3.79         1.96 o
   9   6   8         69.48         92.90         3.02 o
  10   6   8         13.57         14.72         4.30 o
  11   6   8         92.45        131.66        15.81 o
  12   6   8          4.93          3.43         3.61 o
  13   6   8         16.76          0.30         5.35 o
  14   6   8          2.95         -0.20         6.19 o
 -14   7   8          0.01          3.40         6.32 o
 -13   7   8         17.06         19.32         9.57 o
 -12   7   8          0.50          0.02         4.90 o
 -11   7   8         28.07         11.20         7.80 o
 -10   7   8         20.48         18.25         5.58 o
  -9   7   8        443.40        553.78        14.44 o
  -8   7   8          7.37          3.66         4.23 o
  -7   7   8         20.55         12.17         4.10 o
  -6   7   8          7.71         10.73         4.08 o
  -5   7   8         12.97          6.74         3.38 o
  -4   7   8         23.34         23.34         2.87 o
  -3   7   8        103.12         92.60         3.87 o
  -2   7   8          0.16          2.13         3.01 o
  -1   7   8         10.99         15.27         2.98 o
   0   7   8         21.15         20.22         2.98 o
   1   7   8        191.26        175.45         3.27 o
   2   7   8         13.50          9.95         5.27 o
   3   7   8        578.83        591.12        14.31 o
   4   7   8         40.77         50.66         9.07 o
   5   7   8         21.24         24.60         7.39 o
   6   7   8          0.70         -0.06         4.41 o
   7   7   8         55.73         52.93         8.74 o
   8   7   8         56.70         53.48         9.21 o
   9   7   8        171.47        217.65        12.78 o
  10   7   8         55.04         23.34        17.66 o
  11   7   8         81.91         98.87        20.37 o
  12   7   8          7.28          3.71         6.90 o
  13   7   8          0.23          1.49         6.89 o
  14   7   8          6.75          3.83         7.41 o
 -14   8   8          2.52          5.75         8.69 o
 -13   8   8          5.90          1.14         5.08 o
 -12   8   8          0.01         -0.68         4.37 o
 -11   8   8         46.37         20.68        14.47 o
 -10   8   8         85.14         80.91        21.84 o
  -9   8   8          4.51          4.90         5.36 o
  -8   8   8         19.08         16.06         6.21 o
  -7   8   8        143.22        165.61         8.59 o
  -6   8   8         11.65          9.06         5.19 o
  -5   8   8        176.92        192.72         9.13 o
  -4   8   8          0.12         -0.21         1.24 o
  -3   8   8        146.90        161.68         6.33 o
  -2   8   8          0.23          1.48         2.93 o
  -1   8   8          3.38          3.60         2.66 o
   0   8   8        654.47        665.60         7.42 o
   1   8   8          0.37          0.74         4.50 o
   2   8   8          1.65          3.84         5.12 o
   3   8   8         82.64         90.73         9.08 o
   4   8   8          1.15          2.62        10.03 o
   5   8   8         42.09         60.67         8.87 o
   6   8   8         36.76         42.11        10.00 o
   7   8   8         22.71         15.71         8.03 o
   8   8   8         12.04         11.05         7.93 o
   9   8   8         18.73         11.26        10.41 o
  10   8   8         72.59         36.07        28.73 o
  11   8   8          0.09         -1.23         5.82 o
  12   8   8         27.54         15.42        13.22 o
  13   8   8         11.56          6.36         7.79 o
  14   8   8         29.28         10.54        13.81 o
 -13   9   8         23.85          7.00         6.29 o
 -12   9   8          7.14          2.13         5.87 o
 -11   9   8          1.98          2.69         5.57 o
 -10   9   8          4.32          8.73         5.99 o
  -9   9   8          0.88          0.92         4.10 o
  -8   9   8         33.10         37.10         9.00 o
  -7   9   8          9.50          9.45         4.37 o
  -6   9   8        192.92        204.93         8.95 o
  -5   9   8         80.42         85.95         3.27 o
  -4   9   8          1.22          1.52         2.17 o
  -3   9   8          0.78          1.75         2.41 o
  -2   9   8        133.98        164.84         5.40 o
  -1   9   8        340.61        313.77        17.96 o
   0   9   8       2651.86       2874.98        23.87 o
   1   9   8        786.03        838.95        17.11 o
   2   9   8        132.22        152.98         9.03 o
   3   9   8          3.84          0.86         4.99 o
   4   9   8         66.14         80.42        10.58 o
   5   9   8         14.23         21.53         8.92 o
   6   9   8         83.39         93.04        11.51 o
   7   9   8         32.59         39.06         9.49 o
   8   9   8         43.32         24.84        19.32 o
   9   9   8          0.00          0.66         6.45 o
  10   9   8         32.25         13.40        15.27 o
  11   9   8         19.85          9.31        12.56 o
  12   9   8         44.54         51.29        39.01 o
  13   9   8         38.94         21.26        21.30 o
 -13  10   8          6.14          1.28         5.18 o
 -12  10   8          1.64         -0.14         5.20 o
 -11  10   8          4.03          2.88         6.11 o
 -10  10   8         84.74         89.53        32.01 o
  -9  10   8          4.96          3.12         4.52 o
  -8  10   8          5.24          5.53         4.72 o
  -7  10   8         15.72         12.55         4.64 o
  -6  10   8         26.00         17.15         5.58 o
  -5  10   8         35.84         29.20         6.47 o
  -4  10   8          5.43          6.90         2.58 o
  -3  10   8          2.69          2.88         2.70 o
  -2  10   8         34.79         33.60         5.78 o
  -1  10   8        901.25       1057.23        15.37 o
   0  10   8        284.15        344.20         5.57 o
   1  10   8        374.90        416.67        13.10 o
   2  10   8          1.32          1.39         5.23 o
   3  10   8          0.79          1.29         5.22 o
   4  10   8          9.61         15.14         8.13 o
   5  10   8          0.33          1.94         7.61 o
   6  10   8          0.02         -0.15         5.83 o
   7  10   8          0.76          0.45         6.46 o
   8  10   8          4.24          1.44         7.22 o
   9  10   8          9.98          3.11         6.41 o
  10  10   8         71.02         89.61        40.34 o
  11  10   8          8.85          4.18         9.41 o
  12  10   8         14.72          7.43        11.49 o
 -12  11   8          7.30          4.74         6.81 o
 -11  11   8          2.48          0.66         4.82 o
 -10  11   8          1.60          1.39         5.00 o
  -9  11   8         15.54          4.07         4.73 o
  -8  11   8         11.70          7.99         4.80 o
  -7  11   8          3.24          3.56         4.71 o
  -6  11   8         27.20         33.12         4.50 o
  -5  11   8          1.57          1.10         2.71 o
  -4  11   8          6.53          7.24         4.08 o
  -3  11   8         21.49         23.62         5.33 o
  -2  11   8          8.61          8.54         2.80 o
  -1  11   8       1254.35       1564.60        17.04 o
   0  11   8        337.18        392.20         8.06 o
   1  11   8       1246.34       1553.65        25.86 o
   2  11   8          7.14          8.85         7.54 o
   3  11   8         21.23         36.13         8.00 o
   4  11   8          4.23          1.74         5.83 o
   5  11   8         44.43         12.72        15.43 o
   6  11   8          0.15          0.04         5.29 o
   7  11   8         81.99         70.15        41.09 o
   8  11   8          0.18         -0.33         6.10 o
   9  11   8         18.05          0.15         5.47 o
  10  11   8          5.90          4.26         9.48 o
  11  11   8          7.38          5.48         8.43 o
  12  11   8          3.02          1.54         7.43 o
 -11  12   8          3.94          0.34         4.80 o
 -10  12   8          1.17          1.57         4.78 o
  -9  12   8          4.71          0.54         4.43 o
  -8  12   8          0.28          0.37         4.67 o
  -7  12   8          3.29          3.77         6.30 o
  -6  12   8          0.03          0.99         2.82 o
  -5  12   8          9.76          9.78         3.46 o
  -4  12   8         23.77         18.31         5.96 o
  -3  12   8         70.18         93.69         6.04 o
  -2  12   8          2.62          3.79         2.84 o
  -1  12   8        331.49        419.77         9.91 o
   0  12   8        194.58        230.56         6.01 o
   1  12   8        304.62        365.51        16.83 o
   2  12   8          3.54          1.34         6.50 o
   3  12   8         16.95         15.13         9.01 o
   4  12   8          9.16          8.29         8.13 o
   5  12   8         20.14          9.66         9.75 o
   6  12   8          0.89         -0.87         8.41 o
   7  12   8          1.89          0.09         5.59 o
   8  12   8          0.01         -0.50         6.09 o
   9  12   8          1.63          0.94         8.23 o
  10  12   8          0.20          2.18         7.24 o
  11  12   8          0.31         -1.82         7.80 o
 -10  13   8          0.25          2.28         5.10 o
  -9  13   8          0.68          2.04         5.48 o
  -8  13   8          0.32         -1.81         4.87 o
  -7  13   8         27.50         14.12         7.36 o
  -6  13   8          8.59          7.58         3.36 o
  -5  13   8         32.40         30.85        14.07 o
  -4  13   8          3.62          1.68         3.01 o
  -3  13   8          1.25          0.37         2.53 o
  -2  13   8          3.39          4.61         3.31 o
  -1  13   8          0.00          1.26         2.36 o
   0  13   8        213.14        302.43         8.36 o
   1  13   8         29.99         31.68         8.53 o
   2  13   8         23.15         22.25         8.43 o
   3  13   8          3.91          2.13         7.21 o
   4  13   8          0.40          1.95         7.74 o
   5  13   8         69.99         64.04        41.78 o
   6  13   8          0.03         -1.90         8.29 o
   7  13   8         40.06         24.58        22.13 o
   8  13   8          0.18          0.31         8.62 o
   9  13   8          0.58          0.19         6.35 o
  10  13   8          1.93         -0.52         6.60 o
  -9  14   8          1.28          1.75         5.35 o
  -8  14   8         14.54          7.96         5.29 o
  -7  14   8          9.68          5.83         5.21 o
  -6  14   8         15.84          5.36         4.48 o
  -5  14   8          2.17          1.00         2.95 o
  -4  14   8          0.79          1.56         3.25 o
  -3  14   8          2.89          1.36         3.24 o
  -2  14   8          1.63          0.56         2.38 o
  -1  14   8         40.82         49.13        12.01 o
   0  14   8         96.89        137.47        18.79 o
   1  14   8          5.90          9.90         6.50 o
   2  14   8         19.36         21.66         8.82 o
   3  14   8          0.64          2.57         7.69 o
   4  14   8         10.10         12.51         8.41 o
   5  14   8          3.86          0.53         7.49 o
   6  14   8         22.51         10.76        12.14 o
   7  14   8          0.19          2.80         9.58 o
   8  14   8          1.54          2.39         7.58 o
   9  14   8          0.07          1.86         7.92 o
  -8  15   8          1.89          4.24         5.23 o
  -7  15   8          0.59         -1.29         4.70 o
  -6  15   8          1.34          0.68         4.24 o
  -5  15   8          6.85          2.03         3.97 o
  -4  15   8          0.53         -0.53         3.21 o
  -3  15   8          2.41          2.79         3.69 o
  -2  15   8          3.04          1.05         2.53 o
  -1  15   8        132.88        203.30        18.89 o
   0  15   8        103.52        182.81        13.79 o
   1  15   8         79.78        105.19        24.74 o
   2  15   8          4.89          2.99         5.65 o
   3  15   8          5.32          2.58         5.88 o
   4  15   8          0.44          1.39         6.57 o
   5  15   8          6.58          8.47         8.93 o
   6  15   8          4.57          5.90        11.89 o
   7  15   8          9.06          9.23         9.70 o
  -6  16   8          0.44         -2.57         5.13 o
  -5  16   8          0.39          1.37         4.31 o
  -4  16   8          0.30          1.27         4.10 o
  -3  16   8          1.61          0.79         3.31 o
  -2  16   8          0.00          2.49         6.16 o
  -1  16   8          0.41          3.50         6.53 o
   0  16   8         32.98         36.28        11.57 o
   1  16   8          0.02          1.07         7.64 o
   2  16   8          3.75          5.65         7.04 o
   3  16   8          1.76          2.38         5.86 o
   4  16   8          2.57          0.26         4.23 o
   5  16   8          0.13         -0.18         6.61 o
   6  16   8          1.61         -2.08         7.48 o
  -3  17   8          1.11          2.50         6.79 o
  -2  17   8          0.89         -1.89         6.61 o
  -1  17   8          9.70         11.85         7.91 o
   0  17   8          0.69          2.10         6.37 o
   1  17   8          3.78          2.69         6.68 o
   2  17   8          3.53          6.25         8.17 o
   3  17   8          4.88          7.41         9.47 o
 -15   1   9         16.73         -1.54         9.65 o
 -14   1   9         19.34          9.12        10.50 o
 -13   1   9         84.90        126.01         6.77 o
 -12   1   9          3.88          1.94         3.52 o
 -11   1   9         22.81         22.73         5.95 o
 -10   1   9        430.93        509.71        11.75 o
  -9   1   9          0.57          1.30         2.75 o
  -8   1   9         40.88         38.14         3.80 o
  -7   1   9          0.01         -0.16         2.31 o
  -6   1   9          0.01         -0.04         2.98 o
  -5   1   9         31.74         29.36         5.05 o
  -4   1   9         43.04         39.52         2.73 o
  -3   1   9        640.18        591.50         7.82 o
  -2   1   9        249.90        196.31         5.06 o
  -1   1   9        104.37         93.53         3.77 o
   0   1   9        241.34        198.91         4.62 o
   1   1   9        559.52        510.47         9.37 o
   2   1   9         66.03         57.07         4.08 o
   3   1   9        518.60        464.61         6.81 o
   4   1   9         44.50         48.46         3.46 o
   5   1   9        432.12        449.87         7.19 o
   6   1   9         13.08          9.86         3.08 o
   7   1   9          5.06          3.48         3.26 o
   8   1   9         50.56         47.42         4.41 o
   9   1   9        148.82        170.55         7.06 o
  10   1   9        335.97        366.51         8.89 o
  11   1   9         91.62        124.92         7.02 o
  12   1   9          0.03         -0.80         3.68 o
  13   1   9         12.23         13.68         5.98 o
  14   1   9         12.42         10.29         6.73 o
  15   1   9          0.66          1.45         5.39 o
 -15   2   9          2.38          2.43        11.08 o
 -14   2   9          4.01          1.79         8.69 o
 -13   2   9          2.36          3.46         5.98 o
 -12   2   9          1.15          1.43         5.32 o
 -11   2   9          0.11          0.32         2.85 o
 -10   2   9         17.04         16.91         6.52 o
  -9   2   9        977.91       1030.82        16.32 o
  -8   2   9          4.99          2.59         3.47 o
  -7   2   9          6.98         11.20         3.62 o
  -6   2   9         80.87         75.09         4.82 o
  -5   2   9        189.37        175.33         6.66 o
  -4   2   9        340.63        336.31         4.46 o
  -3   2   9        225.07        235.01         4.24 o
  -2   2   9         91.21        104.14         3.71 o
  -1   2   9         77.22         77.44         3.25 o
   0   2   9         38.34         40.05         3.95 o
   1   2   9          2.78          2.73         2.54 o
   2   2   9         50.59         49.81         3.90 o
   3   2   9        232.14        221.89         5.58 o
   4   2   9         36.43         29.61         3.40 o
   5   2   9          0.14          1.05         2.27 o
   6   2   9        118.62        115.46         4.49 o
   7   2   9          0.04         -0.01         2.40 o
   8   2   9         58.96         63.89         5.26 o
   9   2   9        183.15        183.70         7.48 o
  10   2   9        468.53        575.32        11.07 o
  11   2   9         52.98         59.77         7.25 o
  12   2   9         25.29         20.23         7.16 o
  13   2   9         15.15         16.96         6.10 o
  14   2   9          4.91          0.49         4.39 o
  15   2   9          1.16          0.78         5.10 o
 -15   3   9          0.52         -0.11         7.72 o
 -14   3   9          0.03          0.34         4.98 o
 -13   3   9          8.08          5.80         5.36 o
 -12   3   9          0.44         -0.10         4.56 o
 -11   3   9         71.94         89.66         7.19 o
 -10   3   9         54.62         65.47         6.74 o
  -9   3   9         75.37         82.45         6.55 o
  -8   3   9        106.77        127.47         8.34 o
  -7   3   9          3.50          5.05         3.71 o
  -6   3   9          2.92          6.96         3.90 o
  -5   3   9         42.93         40.13         4.11 o
  -4   3   9        301.93        292.43         3.82 o
  -3   3   9         27.85         25.39         2.66 o
  -2   3   9        376.04        365.02         6.31 o
  -1   3   9         44.96         32.72         6.94 o
   0   3   9          0.02          2.50         3.10 o
   1   3   9        186.30        156.80         4.02 o
   2   3   9          2.75          6.50         2.49 o
   3   3   9        284.58        264.25         6.05 o
   4   3   9         26.10         26.63         3.22 o
   5   3   9         27.76         26.21         2.42 o
   6   3   9         39.44         38.88         2.88 o
   7   3   9         13.70         12.30         3.70 o
   8   3   9         15.06         15.10         3.05 o
   9   3   9         19.55         25.52         4.06 o
  10   3   9         13.67         17.97         5.04 o
  11   3   9         12.79         10.33         5.72 o
  12   3   9          2.81          1.41         3.69 o
  13   3   9         13.23          7.03         4.69 o
  14   3   9          1.09          0.48         4.74 o
  15   3   9          0.64          1.92         5.40 o
 -15   4   9          2.11         -0.12         8.09 o
 -14   4   9          0.03          1.98         5.04 o
 -13   4   9          5.98          3.16         5.35 o
 -12   4   9          2.64          3.34         4.84 o
 -11   4   9         57.50         63.98        18.26 o
 -10   4   9          4.45          6.21         5.33 o
  -9   4   9         54.46         55.83         8.10 o
  -8   4   9         95.03        102.49         8.89 o
  -7   4   9         35.89         40.25         5.57 o
  -6   4   9         93.13        111.13         6.14 o
  -5   4   9        312.84        308.76         7.33 o
  -4   4   9          5.93          7.33         2.98 o
  -3   4   9        260.06        236.14         4.99 o
  -2   4   9       1070.74       1080.51        13.17 o
  -1   4   9         71.20         85.45         5.29 o
   0   4   9        104.20        104.65         3.83 o
   1   4   9         85.28         80.71         3.03 o
   2   4   9        228.93        261.05         4.20 o
   3   4   9        244.50        249.36         4.82 o
   4   4   9          2.72          2.01         1.17 o
   5   4   9         14.98         15.01         2.16 o
   6   4   9          0.02          0.76         1.18 o
   7   4   9          4.62          5.19         2.22 o
   8   4   9         39.11         46.76         3.09 o
   9   4   9         16.79         26.93         4.03 o
  10   4   9         76.71        112.65         7.09 o
  11   4   9         19.42         23.32         8.82 o
  12   4   9         11.08         12.08         5.87 o
  13   4   9         26.73         11.37         6.65 o
  14   4   9          0.08          1.30         4.39 o
 -14   5   9          0.75          0.78         5.55 o
 -13   5   9          4.53          3.22         5.48 o
 -12   5   9          5.18         11.03         5.76 o
 -11   5   9         59.70         57.47        26.95 o
 -10   5   9         46.18         50.18        12.58 o
  -9   5   9        168.75        199.63        10.61 o
  -8   5   9         81.97         96.21         8.69 o
  -7   5   9         14.74         11.65         4.15 o
  -6   5   9         11.22          5.43         3.52 o
  -5   5   9         13.30         10.06         4.19 o
  -4   5   9        693.43        698.25        11.10 o
  -3   5   9       1627.18       1577.63        16.48 o
  -2   5   9        299.80        294.36         7.16 o
  -1   5   9         44.86         41.97         4.34 o
   0   5   9        142.53        114.29         3.73 o
   1   5   9         89.42         71.98         2.94 o
   2   5   9         49.37         43.94         2.41 o
   3   5   9        628.83        598.14        13.30 o
   4   5   9        146.63        162.89         9.02 o
   5   5   9        198.76        212.98        10.87 o
   6   5   9         16.33         26.11         8.02 o
   7   5   9          0.14         -0.10         1.09 o
   8   5   9         56.93         62.70         3.51 o
   9   5   9        148.47        197.79         6.09 o
  10   5   9        456.86        594.84         9.80 o
  11   5   9         98.67        127.96         5.14 o
  12   5   9          0.94         -0.81         3.18 o
  13   5   9          4.42          0.30         5.53 o
  14   5   9         22.44         -0.52         6.73 o
 -14   6   9         36.61         40.56        18.73 o
 -13   6   9         36.10         51.13        18.46 o
 -12   6   9         13.42         16.54         9.01 o
 -11   6   9         47.57         30.40        18.43 o
 -10   6   9        444.21        548.51        18.06 o
  -9   6   9        348.92        456.78        12.90 o
  -8   6   9          4.33          7.31         4.87 o
  -7   6   9         85.80         80.41        13.10 o
  -6   6   9          5.20          1.54         3.11 o
  -5   6   9         26.51         28.10         7.89 o
  -4   6   9         40.41         39.57         9.97 o
  -3   6   9        294.59        275.09        16.53 o
  -2   6   9          1.03          2.63         2.70 o
  -1   6   9         16.42         16.96         3.78 o
   0   6   9       1161.76       1147.78        14.13 o
   1   6   9         10.37         10.25         1.76 o
   2   6   9          0.37          3.97         5.41 o
   3   6   9         54.03         49.36         8.56 o
   4   6   9         20.96         21.77         7.03 o
   5   6   9          1.76          8.64         6.36 o
   6   6   9         69.10         69.28         9.84 o
   7   6   9          1.83          0.61         6.33 o
   8   6   9          0.62         -0.57         5.81 o
   9   6   9        543.49        692.24        21.34 o
  10   6   9        170.27        201.56         4.94 o
  11   6   9        132.88        185.68         5.57 o
  12   6   9         28.03          0.06         5.99 o
  13   6   9          8.67         -0.01         7.12 o
  14   6   9         17.56         -0.07         6.94 o
 -14   7   9         34.48         47.41        17.01 o
 -13   7   9          0.50          0.08         5.12 o
 -12   7   9         41.99         39.29        19.26 o
 -11   7   9         17.63         11.57         6.12 o
 -10   7   9         26.79         23.80         5.99 o
  -9   7   9        366.88        478.92        14.44 o
  -8   7   9        158.75        167.37        34.52 o
  -7   7   9         35.34         42.61         9.48 o
  -6   7   9          5.89          3.54         3.40 o
  -5   7   9         20.94         23.05         4.95 o
  -4   7   9         24.12         25.90         5.06 o
  -3   7   9          2.49          2.97         2.07 o
  -2   7   9         17.86         14.11         3.86 o
  -1   7   9        521.31        546.92        11.03 o
   0   7   9       2189.21       2290.33        22.20 o
   1   7   9        299.09        273.24         3.83 o
   2   7   9          4.96          9.98         6.54 o
   3   7   9        459.27        484.14        13.67 o
   4   7   9        184.31        199.87        10.75 o
   5   7   9        279.77        299.01        12.29 o
   6   7   9         52.93         31.58         8.31 o
   7   7   9         16.45          8.16         7.41 o
   8   7   9        144.18        161.34        12.00 o
   9   7   9        288.99        397.33        16.17 o
  10   7   9         13.65          5.37         9.79 o
  11   7   9        136.24        178.20        20.74 o
  12   7   9          7.85          2.95         7.38 o
  13   7   9          3.31         -0.96         6.46 o
 -13   8   9         51.81         59.47        26.90 o
 -12   8   9         62.25         81.23        27.40 o
 -11   8   9         70.24         62.82        28.56 o
 -10   8   9          5.62         13.79         6.40 o
  -9   8   9         39.70         44.10         9.23 o
  -8   8   9         60.63         61.83        12.89 o
  -7   8   9        369.56        420.11        13.89 o
  -6   8   9          0.12         -1.32         3.86 o
  -5   8   9          0.22          2.83         3.40 o
  -4   8   9          5.66          6.36         2.37 o
  -3   8   9        201.83        219.31         6.63 o
  -2   8   9        155.42        181.71         7.03 o
  -1   8   9        160.80        145.93         7.10 o
   0   8   9        984.85       1062.72        13.68 o
   1   8   9        723.04        775.81        18.40 o
   2   8   9          9.84         12.70         6.20 o
   3   8   9        101.23         95.42         9.59 o
   4   8   9         14.35         18.45         8.90 o
   5   8   9          9.05         29.80         9.60 o
   6   8   9         40.66         37.12        10.29 o
   7   8   9        432.23        463.09        15.96 o
   8   8   9         18.43         10.36         8.43 o
   9   8   9         69.65         85.22        28.45 o
  10   8   9         16.55         11.81         9.73 o
  11   8   9         17.24          9.35        10.18 o
  12   8   9          0.92          0.99         6.89 o
  13   8   9         14.21          6.93         8.18 o
 -13   9   9         47.57         15.91        13.63 o
 -12   9   9         14.66          5.97         7.43 o
 -11   9   9          4.84          6.10         5.51 o
 -10   9   9          8.56          3.80         5.00 o
  -9   9   9         41.45         48.43        11.69 o
  -8   9   9          0.01         -1.87         4.67 o
  -7   9   9        211.53        230.33        12.50 o
  -6   9   9          0.98          1.23         3.69 o
  -5   9   9         32.41         22.55         3.73 o
  -4   9   9          7.32          7.59         2.20 o
  -3   9   9         91.28        101.19         5.84 o
  -2   9   9         12.39         10.17         3.98 o
  -1   9   9        154.16        161.04         6.64 o
   0   9   9         79.30         80.07         5.72 o
   1   9   9          4.18          7.54         7.19 o
   2   9   9         34.29         39.23         9.03 o
   3   9   9          0.01          1.05         6.74 o
   4   9   9         35.59         42.15        10.13 o
   5   9   9        145.91        187.12        12.21 o
   6   9   9          2.47          2.21         7.01 o
   7   9   9        247.79        252.55        15.86 o
   8   9   9          0.58          0.74         8.01 o
   9   9   9         12.25          1.90         7.77 o
  10   9   9         15.55          6.85         7.73 o
  11   9   9         30.64         15.39        16.27 o
  12   9   9          0.31         -0.15         5.56 o
 -12  10   9         17.78         10.76         9.77 o
 -11  10   9          0.04         -0.36         4.59 o
 -10  10   9         30.62          6.13         6.11 o
  -9  10   9          6.95          6.20         4.88 o
  -8  10   9          4.63          1.93         4.21 o
  -7  10   9        393.53        520.66        15.21 o
  -6  10   9         47.72         35.16         9.56 o
  -5  10   9         35.46         33.23         5.37 o
  -4  10   9         36.91         40.67         5.83 o
  -3  10   9         34.26         44.28         4.33 o
  -2  10   9          1.79          2.94         2.72 o
  -1  10   9        268.85        307.84         8.48 o
   0  10   9         37.67         45.61         3.37 o
   1  10   9          4.49          3.07         6.22 o
   2  10   9         18.97         20.16         7.34 o
   3  10   9          0.57         -1.68         6.15 o
   4  10   9         26.98         30.67        11.89 o
   5  10   9          1.73          1.82         9.32 o
   6  10   9         48.68         24.41        21.91 o
   7  10   9        248.80        312.21        15.58 o
   8  10   9          0.60          0.46         6.87 o
   9  10   9         25.42         -0.10         6.34 o
  10  10   9         18.59          0.14         6.38 o
  11  10   9         28.00         12.37        11.59 o
  12  10   9          1.25         -1.54         9.47 o
 -11  11   9         10.74          2.05         4.91 o
 -10  11   9          6.86          2.51         4.89 o
  -9  11   9         14.06          4.23         5.12 o
  -8  11   9          2.00          1.14         5.16 o
  -7  11   9         54.58         53.06        20.98 o
  -6  11   9         51.41         60.01        10.91 o
  -5  11   9          1.85         -0.93         2.55 o
  -4  11   9         13.68         15.17         3.89 o
  -3  11   9          4.68          5.53         2.69 o
  -2  11   9          1.06          2.61         2.29 o
  -1  11   9        495.89        595.64        10.72 o
   0  11   9          4.07          3.86         1.46 o
   1  11   9        161.65        208.03        12.35 o
   2  11   9          4.27          7.28         6.90 o
   3  11   9         40.04         42.00        10.71 o
   4  11   9          5.31          2.32         7.42 o
   5  11   9          0.32          0.16         5.95 o
   6  11   9         16.88          0.46         9.10 o
   7  11   9          6.78          1.50         7.86 o
   8  11   9          2.18          0.49         7.96 o
   9  11   9          8.45         -0.31         5.47 o
  10  11   9         11.14          1.45        10.04 o
  11  11   9         34.36         -0.27         6.60 o
 -10  12   9          4.64          0.35         5.02 o
  -9  12   9          0.57          0.99         5.62 o
  -8  12   9          6.90          6.40         5.94 o
  -7  12   9         13.34          7.43         6.61 o
  -6  12   9          0.52          0.33         3.24 o
  -5  12   9         60.65         91.56        15.49 o
  -4  12   9         31.82         21.86         5.56 o
  -3  12   9          3.67          2.00         2.76 o
  -2  12   9          2.87          2.69         2.95 o
  -1  12   9        147.91        165.49         6.30 o
   0  12   9        157.27        211.69         6.75 o
   1  12   9        127.96        151.91        12.23 o
   2  12   9          0.62         -0.92         6.75 o
   3  12   9          0.75          3.91         7.54 o
   4  12   9          5.95          3.61         8.12 o
   5  12   9          1.09         -1.74         7.89 o
   6  12   9         16.19          1.79         8.13 o
   7  12   9         11.59          1.82         8.14 o
   8  12   9          7.14          0.65         6.63 o
   9  12   9          0.83         -0.52         9.34 o
  10  12   9          1.34         -1.85         7.55 o
  -9  13   9          0.02          0.00         4.02 o
  -8  13   9          0.68          0.41         3.67 o
  -7  13   9         21.93          8.93         9.29 o
  -6  13   9          0.37          0.96         3.87 o
  -5  13   9          0.00          0.37         2.70 o
  -4  13   9          1.78          1.69         3.08 o
  -3  13   9         28.71         29.17         9.16 o
  -2  13   9         24.10         20.53         8.03 o
  -1  13   9          5.89          4.29         2.23 o
   0  13   9         88.47        128.39         4.46 o
   1  13   9          2.04          2.40         8.58 o
   2  13   9          2.10          7.37         7.81 o
   3  13   9          2.37          3.29         7.73 o
   4  13   9          0.50         -0.01         6.45 o
   5  13   9          6.43         -0.12         9.72 o
   6  13   9          0.43         -1.04         8.08 o
   7  13   9         19.27         -0.04         7.25 o
   8  13   9          0.41         -0.32         6.01 o
   9  13   9          0.07         -0.26         6.56 o
  -8  14   9          5.07          5.50         5.27 o
  -7  14   9          4.07          0.65         4.09 o
  -6  14   9         11.72          4.82         4.45 o
  -5  14   9          8.31          3.16         4.52 o
  -4  14   9          0.14          0.48         2.58 o
  -3  14   9          0.00          0.09         3.89 o
  -2  14   9          0.01          1.18         2.33 o
  -1  14   9         44.25         36.79        18.00 o
   0  14   9        126.18        224.38        11.32 o
   1  14   9         84.36        119.34        10.58 o
   2  14   9          3.29          5.24         9.85 o
   3  14   9          0.94          0.73         6.62 o
   4  14   9          0.26         -0.45         8.08 o
   5  14   9          0.05          1.95         8.55 o
   6  14   9          3.87          1.86         7.85 o
   7  14   9          7.88          5.65         8.60 o
   8  14   9          1.51         -0.05         6.94 o
  -7  15   9          1.75          0.51         4.57 o
  -6  15   9          0.48         -0.05         3.05 o
  -5  15   9          1.48          0.76         4.72 o
  -4  15   9          6.67          0.89         3.27 o
  -3  15   9          1.78          1.66         4.81 o
  -2  15   9          0.46          2.55         6.86 o
  -1  15   9          1.14          4.02         7.57 o
   0  15   9         11.45         17.54         8.07 o
   1  15   9          0.49          0.95         6.12 o
   2  15   9          4.85          4.35         6.90 o
   3  15   9          2.28          4.43         8.82 o
   4  15   9          0.77          1.28         8.27 o
   5  15   9          4.05          4.22         9.74 o
   6  15   9          0.63          2.84         8.91 o
  -4  16   9         13.52         11.14        13.78 o
  -3  16   9          0.04         -1.72         7.36 o
  -2  16   9          0.40          0.77         5.92 o
  -1  16   9         11.14         17.30         8.54 o
   0  16   9         28.00         43.02        12.81 o
   1  16   9         17.53         23.49         8.92 o
   2  16   9          1.14          0.20         5.36 o
   3  16   9          1.34          1.41         6.42 o
   4  16   9          0.25          0.68         6.01 o
 -15   0  10          2.85         -2.24        18.07 o
 -14   0  10          1.44          3.26        17.32 o
 -13   0  10         15.31         -0.08        11.87 o
 -12   0  10          6.71          0.50        20.35 o
 -11   0  10          0.47          1.38         2.64 o
 -10   0  10        364.53        411.93        26.55 o
  -9   0  10        275.11        269.23        14.71 o
  -8   0  10         30.97         28.51        13.92 o
  -7   0  10         41.89         26.15        20.99 o
  -6   0  10         30.28         34.71        12.23 o
  -5   0  10        166.31        172.27        14.80 o
  -4   0  10          1.81          1.06         2.71 o
  -3   0  10          4.74          8.56         3.37 o
  -2   0  10        365.27        343.12         7.61 o
  -1   0  10        244.07        189.47         6.06 o
   0   0  10        124.04        120.50         6.56 o
   1   0  10        616.30        509.67        15.69 o
   2   0  10         87.86         71.23         6.35 o
   3   0  10        959.19        868.98        15.04 o
   4   0  10        111.37        112.30         7.81 o
   5   0  10         64.84         53.79         5.70 o
   6   0  10         30.94         32.59         6.53 o
   7   0  10         80.70         64.22         6.38 o
   8   0  10        220.30        228.08        10.71 o
   9   0  10         19.30         20.63        10.14 o
  10   0  10        273.79        319.01        15.29 o
  11   0  10          2.40          5.34         7.07 o
  12   0  10          1.26          2.38         7.17 o
  13   0  10          7.49          3.93         6.66 o
  14   0  10         20.36         15.85        16.14 o
 -15   1  10          0.01          0.57         9.07 o
 -14   1  10          2.49         -1.28         8.87 o
 -13   1  10          0.94          1.09         8.13 o
 -12   1  10          0.03         -0.48         3.81 o
 -11   1  10          8.14          5.48         3.45 o
 -10   1  10        131.60        139.69        21.39 o
  -9   1  10         68.46         69.85        15.89 o
  -8   1  10        136.80        152.61         8.13 o
  -7   1  10          5.47         11.05         3.26 o
  -6   1  10          2.10          3.28         2.93 o
  -5   1  10          1.31          0.12         4.76 o
  -4   1  10          2.54          6.20         2.73 o
  -3   1  10        245.77        207.12         5.91 o
  -2   1  10         98.59         95.76         3.82 o
  -1   1  10         58.89         48.15         3.51 o
   0   1  10         90.32         77.50         4.03 o
   1   1  10         22.27         22.87         4.09 o
   2   1  10        112.30         99.43         5.90 o
   3   1  10        971.37        926.35        12.49 o
   4   1  10        416.16        386.27         8.03 o
   5   1  10         69.13         80.41         4.87 o
   6   1  10        134.70        133.09         4.98 o
   7   1  10          0.51          1.22         3.09 o
   8   1  10         23.49         20.79         4.41 o
   9   1  10          0.00          0.30         3.41 o
  10   1  10          0.37          2.34         4.10 o
  11   1  10          2.03          2.51         5.41 o
  12   1  10          0.02         -0.32         3.81 o
  13   1  10          3.64          2.73         4.70 o
  14   1  10          0.72          1.54         4.90 o
 -14   2  10          5.26          2.18         8.92 o
 -13   2  10          0.00          0.90         7.56 o
 -12   2  10          8.55          6.15         6.29 o
 -11   2  10         19.06         12.96         6.96 o
 -10   2  10        110.11        116.39         8.21 o
  -9   2  10          0.34          0.20         2.78 o
  -8   2  10          5.99          6.98         3.63 o
  -7   2  10         21.51         17.39         3.92 o
  -6   2  10         48.42         46.77         7.02 o
  -5   2  10         26.25         26.09         6.32 o
  -4   2  10         78.15         72.35         6.63 o
  -3   2  10        110.35        113.87        13.88 o
  -2   2  10        533.82        458.24         7.81 o
  -1   2  10          0.00          0.12         2.00 o
   0   2  10        347.48        348.80         7.49 o
   1   2  10          0.34          1.33         2.74 o
   2   2  10         49.37         58.24         4.16 o
   3   2  10          0.61          2.15         2.87 o
   4   2  10        154.85        169.85         6.37 o
   5   2  10         31.67         32.47         3.71 o
   6   2  10         16.93         21.34         4.79 o
   7   2  10          1.90          2.24         2.63 o
   8   2  10         10.95         11.67         3.83 o
   9   2  10         65.31         62.80         5.08 o
  10   2  10          0.49         -0.98         3.65 o
  11   2  10          1.47          0.28         2.78 o
  12   2  10          0.49          1.83         5.08 o
  13   2  10          2.83          2.81         4.43 o
  14   2  10          6.58          2.67         4.84 o
 -14   3  10          5.29          3.30         8.45 o
 -13   3  10          9.46          5.87         4.98 o
 -12   3  10          0.80         -0.43         3.89 o
 -11   3  10          0.00          0.24         4.04 o
 -10   3  10         25.28         27.17         6.91 o
  -9   3  10        137.35        155.82        27.69 o
  -8   3  10         86.29         75.63        12.81 o
  -7   3  10        136.68        115.82        31.88 o
  -6   3  10          9.30          8.76         4.92 o
  -5   3  10        111.13        112.88         5.86 o
  -4   3  10        124.66        136.14         2.78 o
  -3   3  10        190.00        184.06         3.93 o
  -2   3  10        112.57        105.46         4.09 o
  -1   3  10        177.15        155.98         6.45 o
   0   3  10        146.32        121.54         5.90 o
   1   3  10         32.19         34.00         3.92 o
   2   3  10          6.55          8.18         2.70 o
   3   3  10         78.13         67.96         5.19 o
   4   3  10          1.14          1.90         3.35 o
   5   3  10        124.51        120.63         4.84 o
   6   3  10          0.08         -0.92         1.73 o
   7   3  10         44.83         37.58         3.20 o
   8   3  10        137.49        135.05         4.63 o
   9   3  10         16.92         15.88         4.09 o
  10   3  10        443.90        503.40         9.04 o
  11   3  10         11.95         13.01         5.42 o
  12   3  10         14.33         12.82         5.88 o
  13   3  10          4.36          2.05         4.79 o
  14   3  10          4.76          2.76         4.37 o
 -14   4  10          4.88          1.93         7.96 o
 -13   4  10         10.69          4.58         6.60 o
 -12   4  10         28.13         25.21        13.58 o
 -11   4  10          0.00          0.30         3.73 o
 -10   4  10        290.41        331.18        14.31 o
  -9   4  10         15.59         15.62         5.49 o
  -8   4  10         31.80         17.06         7.10 o
  -7   4  10          5.11          4.44         4.21 o
  -6   4  10         85.11         83.05         6.44 o
  -5   4  10          0.79         -0.93         3.09 o
  -4   4  10        119.22        118.13         5.45 o
  -3   4  10        317.65        319.59         6.04 o
  -2   4  10         12.27         10.37         3.80 o
  -1   4  10         39.78         40.48         3.87 o
   0   4  10          3.02          1.27         3.13 o
   1   4  10          1.31          2.14         3.10 o
   2   4  10         28.31         30.05         2.46 o
   3   4  10         51.22         45.14         3.47 o
   4   4  10        155.35        144.71         4.20 o
   5   4  10         11.65         10.07         3.28 o
   6   4  10         43.30         40.25         3.04 o
   7   4  10         12.05          8.47         2.27 o
   8   4  10        157.68        146.74         4.59 o
   9   4  10         15.83         17.46         4.78 o
  10   4  10         20.75         14.61         4.11 o
  11   4  10          0.00         -0.17         2.51 o
  12   4  10         25.94         25.59        11.66 o
  13   4  10          6.18         -0.47         5.90 o
  14   4  10         32.46         -0.61         6.23 o
 -14   5  10          8.43          6.11         6.44 o
 -13   5  10          2.24          2.55         5.70 o
 -12   5  10          0.34          1.38         6.66 o
 -11   5  10          0.26          0.80         4.19 o
 -10   5  10         48.52         55.12        12.41 o
  -9   5  10         28.91         31.80         9.35 o
  -8   5  10        444.58        525.20        12.11 o
  -7   5  10          7.14          1.70         3.78 o
  -6   5  10        158.34        137.13         7.18 o
  -5   5  10        130.75        108.12         6.49 o
  -4   5  10         60.39         69.38         5.00 o
  -3   5  10         49.85         51.56         3.76 o
  -2   5  10        157.92        161.46         7.07 o
  -1   5  10        655.28        592.43        10.80 o
   0   5  10       2624.78       2526.23        25.58 o
   1   5  10        873.50        859.07        10.64 o
   2   5  10        192.59        191.66         3.87 o
   3   5  10         21.80         19.42         1.61 o
   4   5  10         79.08         84.70         8.09 o
   5   5  10         55.16         52.00         7.75 o
   6   5  10         21.04         13.81         6.74 o
   7   5  10          5.11          3.20         1.47 o
   8   5  10        161.81        168.61         4.42 o
   9   5  10         76.16         88.50        10.91 o
  10   5  10          0.01          0.05         2.89 o
  11   5  10         75.50        109.63         5.11 o
  12   5  10         27.50         -0.11         5.67 o
  13   5  10         43.48          0.37         6.62 o
  14   5  10         18.16         -0.62         6.91 o
 -13   6  10         12.72         10.80         7.13 o
 -12   6  10          0.06          1.60         5.10 o
 -11   6  10          3.88          0.65         4.95 o
 -10   6  10        245.29        325.53        12.99 o
  -9   6  10          9.31          8.20         5.06 o
  -8   6  10         50.31         55.17        11.88 o
  -7   6  10        147.55        138.41         8.20 o
  -6   6  10         33.93         18.24         5.05 o
  -5   6  10         59.33         30.86         9.71 o
  -4   6  10          2.33          1.64         2.67 o
  -3   6  10        117.21        129.96         6.52 o
  -2   6  10          1.05          2.19         3.61 o
  -1   6  10       1597.85       1572.24        21.17 o
   0   6  10       1047.99       1053.58        12.32 o
   1   6  10       1355.05       1272.26        14.21 o
   2   6  10          4.01         -2.69         7.21 o
   3   6  10         28.00         26.60         8.09 o
   4   6  10        109.23        126.74         9.36 o
   5   6  10         19.29         20.87         8.28 o
   6   6  10         10.20         10.64         7.09 o
   7   6  10         55.14         49.63         9.17 o
   8   6  10          2.34         -1.50         6.45 o
   9   6  10         10.66          6.16         7.84 o
  10   6  10        131.23        161.61        12.81 o
  11   6  10          5.59         -0.58         6.66 o
  12   6  10         37.42         -0.31         6.61 o
  13   6  10        181.62        335.85        25.00 o
 -13   7  10        104.73        156.60        46.56 o
 -12   7  10          0.16         -2.48         5.16 o
 -11   7  10          2.99          3.64         5.84 o
 -10   7  10        133.29        161.54        11.05 o
  -9   7  10         64.06         71.33        13.76 o
  -8   7  10         47.98         40.94        15.54 o
  -7   7  10        134.90        161.14         9.64 o
  -6   7  10         11.18          7.16         3.90 o
  -5   7  10          0.22          1.94         3.76 o
  -4   7  10          9.24          9.00         1.15 o
  -3   7  10          7.93          8.15         2.99 o
  -2   7  10         20.28         15.71         4.42 o
  -1   7  10       3900.00       4001.20        41.04 o
   0   7  10         48.82         38.46         4.26 o
   1   7  10       2886.15       2951.44        30.07 o
   2   7  10         85.71        104.90        10.68 o
   3   7  10          6.92          6.00         6.44 o
   4   7  10        162.70        195.10        11.01 o
   5   7  10         10.65         13.12         7.49 o
   6   7  10          2.68          2.62         7.28 o
   7   7  10         13.29         12.92         8.32 o
   8   7  10         26.72         23.33        10.08 o
   9   7  10          1.10         -0.62         6.67 o
  10   7  10         45.73          1.52         8.86 o
  11   7  10         17.48          0.95         9.50 o
  12   7  10          2.43         -1.84         8.50 o
  13   7  10        105.32        227.56        20.45 o
 -13   8  10        125.34        242.41        15.23 o
 -12   8  10          0.09          0.73         6.43 o
 -11   8  10         17.50          2.56         6.08 o
 -10   8  10          8.04          9.70         6.01 o
  -9   8  10         27.25         29.14         7.92 o
  -8   8  10          7.62          8.64         6.31 o
  -7   8  10         31.29         28.41         6.53 o
  -6   8  10          2.34          0.22         3.27 o
  -5   8  10        138.81        172.79         8.41 o
  -4   8  10          0.43          0.07         1.75 o
  -3   8  10         13.03         12.74         2.43 o
  -2   8  10         68.02         61.36         5.74 o
  -1   8  10        623.47        659.02        11.45 o
   0   8  10        279.37        277.46         4.75 o
   1   8  10       1037.41       1117.19        20.24 o
   2   8  10         50.18         45.95         8.83 o
   3   8  10        217.68        262.24        12.23 o
   4   8  10          3.25          8.13         8.33 o
   5   8  10         40.77         34.97         8.98 o
   6   8  10         18.01         15.24        11.35 o
   7   8  10         71.70         45.60        18.11 o
   8   8  10          6.29          1.30         7.82 o
   9   8  10          1.26         -0.33         7.59 o
  10   8  10          6.22          0.92         8.40 o
  11   8  10          1.89          2.50         7.48 o
  12   8  10          1.54         -0.49         6.42 o
 -12   9  10         56.45         37.87        28.45 o
 -11   9  10          0.73          0.61         5.23 o
 -10   9  10         76.36         72.03        31.29 o
  -9   9  10         13.30         13.21         5.64 o
  -8   9  10          2.35          3.94         4.92 o
  -7   9  10          4.25          9.38         4.63 o
  -6   9  10          6.41          6.83         4.33 o
  -5   9  10         25.72         23.94        10.56 o
  -4   9  10         53.31         62.98         4.65 o
  -3   9  10        263.96        255.78         6.34 o
  -2   9  10          6.22          3.15         2.42 o
  -1   9  10        185.38        218.52         8.60 o
   0   9  10        965.29       1123.89        13.61 o
   1   9  10        250.77        294.28        12.19 o
   2   9  10         33.87         43.37        12.07 o
   3   9  10         75.87         72.13        10.05 o
   4   9  10         15.56         17.70         8.40 o
   5   9  10         15.97         12.10         8.36 o
   6   9  10          0.16         -0.55         6.50 o
   7   9  10          9.18          0.11         6.03 o
   8   9  10          7.66         -0.16         7.43 o
   9   9  10         11.77         -1.47         8.04 o
  10   9  10         90.70         63.16        45.60 o
  11   9  10          5.71         -1.58         7.15 o
  12   9  10          4.84          1.63         7.83 o
 -11  10  10          9.62          0.43         4.34 o
 -10  10  10          5.37         -0.39         4.53 o
  -9  10  10        130.17        136.76        51.42 o
  -8  10  10         48.64         44.75        11.13 o
  -7  10  10         66.17         92.76         9.70 o
  -6  10  10          3.13          3.10         4.20 o
  -5  10  10          3.13          5.44         1.47 o
  -4  10  10          3.66          3.45         2.26 o
  -3  10  10         37.60         43.67         4.25 o
  -2  10  10         14.20         15.28         3.45 o
  -1  10  10        119.00        144.14         7.71 o
   0  10  10          1.20          0.33         2.54 o
   1  10  10         31.83         35.33         8.76 o
   2  10  10          8.81          8.91         7.41 o
   3  10  10          0.07          1.73         7.77 o
   4  10  10          0.12          0.87         7.41 o
   5  10  10          0.51         -2.96        10.14 o
   6  10  10          0.67         -0.74         7.02 o
   7  10  10          9.84          0.43         7.04 o
   8  10  10          1.69         -0.83         7.56 o
   9  10  10         74.95         67.02        42.80 o
  10  10  10          0.02          0.93         6.69 o
  11  10  10         35.51          0.82         7.09 o
 -11  11  10          6.53          1.04         5.24 o
 -10  11  10          6.93          1.63         5.86 o
  -9  11  10         50.18         40.76        21.15 o
  -8  11  10          0.76         -2.77         6.27 o
  -7  11  10         23.13         17.57         9.05 o
  -6  11  10          0.40         -0.78         3.89 o
  -5  11  10          6.54          7.28         2.16 o
  -4  11  10          0.62          1.96         2.49 o
  -3  11  10          0.15          1.60         2.69 o
  -2  11  10          2.97          1.45         2.47 o
  -1  11  10         11.48          6.70         2.77 o
   0  11  10         43.16         53.81         3.45 o
   1  11  10          0.76         -1.08         5.91 o
   2  11  10          1.99          2.73         7.12 o
   3  11  10         26.89          9.58         8.81 o
   4  11  10         28.16          9.51         9.98 o
   5  11  10         66.49         85.18        27.07 o
   6  11  10          0.25         -0.71         7.40 o
   7  11  10         16.78          1.59         8.15 o
   8  11  10          4.42          0.93         8.08 o
   9  11  10         29.23          0.39         6.23 o
  10  11  10          0.01         -1.15        10.14 o
 -10  12  10          5.22          2.03         7.22 o
  -9  12  10         12.99          1.98         4.80 o
  -8  12  10         13.73          4.75         5.19 o
  -7  12  10          7.27          6.27         4.67 o
  -6  12  10         12.70          8.38         6.10 o
  -5  12  10         11.20         13.15         5.26 o
  -4  12  10          2.79          2.25         3.11 o
  -3  12  10         10.47          8.62         3.72 o
  -2  12  10          6.64          6.61         3.53 o
  -1  12  10         17.43          5.89         4.72 o
   0  12  10        140.67        208.54        15.08 o
   1  12  10         19.15         25.19         8.92 o
   2  12  10          0.27          3.63         7.63 o
   3  12  10         32.88         15.50        12.23 o
   4  12  10          0.20          0.82         7.54 o
   5  12  10          2.65          0.19         6.78 o
   6  12  10         15.15          1.46         9.46 o
   7  12  10          0.14         -0.27         7.25 o
   8  12  10         26.66         -0.53         8.35 o
   9  12  10         11.85          0.14         6.48 o
  -9  13  10          1.86          0.14         4.44 o
  -8  13  10          4.44          3.00         5.06 o
  -7  13  10          6.38          2.90         4.68 o
  -6  13  10          1.61          3.26         4.58 o
  -5  13  10          0.26          1.53         4.55 o
  -4  13  10          2.81         -0.20         3.18 o
  -3  13  10          3.93          3.23         3.25 o
  -2  13  10         16.00         12.96         4.27 o
  -1  13  10          3.72          9.67         6.61 o
   0  13  10         18.59         23.85         7.28 o
   1  13  10          5.68          6.17         8.83 o
   2  13  10         32.53         54.70        10.37 o
   3  13  10          0.69         -2.34         7.93 o
   4  13  10         27.28         10.89        13.47 o
   5  13  10          9.94         -1.62         8.58 o
   6  13  10          6.28          1.90        10.17 o
   7  13  10         11.20          0.17         6.77 o
   8  13  10          1.61         -1.49         7.70 o
  -7  14  10         16.22          9.92         6.46 o
  -6  14  10          1.51          0.88         3.84 o
  -5  14  10          0.27          0.63         3.80 o
  -4  14  10          7.06          1.15         4.22 o
  -3  14  10          3.56          2.53         3.79 o
  -2  14  10          2.02         -0.42         5.18 o
  -1  14  10         31.37         41.91        10.63 o
   0  14  10         22.09         30.97         9.40 o
   1  14  10         42.54         62.75         9.52 o
   2  14  10          0.00          0.88         7.73 o
   3  14  10          0.88         -0.94         7.08 o
   4  14  10          9.63          5.37        11.08 o
   5  14  10          1.09         -0.38         7.90 o
   6  14  10          0.03         -0.85         8.33 o
   7  14  10          3.51          0.68         8.14 o
  -5  15  10          0.35          0.32         3.91 o
  -4  15  10          3.26          1.03         8.08 o
  -3  15  10          7.98          7.34        10.03 o
  -2  15  10          3.84          2.45         7.65 o
  -1  15  10          3.89          1.78         6.54 o
   0  15  10          5.92          3.79         6.42 o
   1  15  10          0.04         -1.47         6.53 o
   2  15  10          2.56          7.65         7.84 o
   3  15  10          0.63          0.01         6.31 o
   4  15  10          3.48          2.02         9.49 o
   5  15  10          0.04          2.51        13.17 o
  -2  16  10         11.54         11.29         8.52 o
  -1  16  10          3.35          3.00         6.49 o
   0  16  10          0.04         -0.36         7.46 o
   1  16  10          7.54         14.03         7.79 o
   2  16  10         10.56         12.52         7.72 o
 -14   1  11          2.28          0.27        10.23 o
 -13   1  11          0.84          0.15        15.14 o
 -12   1  11          5.89         -0.02         7.36 o
 -11   1  11         12.64          0.02         8.42 o
 -10   1  11         21.11         24.81         7.43 o
  -9   1  11         28.08         30.85         5.72 o
  -8   1  11         20.27         17.82        11.79 o
  -7   1  11          0.10          1.52         6.93 o
  -6   1  11          3.10          0.66         7.09 o
  -5   1  11        110.66         99.80         9.99 o
  -4   1  11        154.35        134.63         4.14 o
  -3   1  11         87.83         74.37         4.32 o
  -2   1  11        156.63        125.86         9.42 o
  -1   1  11          5.42          5.42         3.38 o
   0   1  11          7.82          6.80         3.46 o
   1   1  11         15.44         12.24         3.48 o
   2   1  11        130.92        122.34         8.27 o
   3   1  11        157.53        150.70         6.81 o
   4   1  11         41.67         38.41         4.98 o
   5   1  11          7.24          6.54         3.07 o
   6   1  11          0.05          0.09         1.85 o
   7   1  11          0.12          1.31         3.17 o
   8   1  11         16.69         14.45         3.90 o
   9   1  11          4.41          5.61         4.26 o
  10   1  11          0.07         -0.40         3.41 o
  11   1  11          1.47          1.62         4.00 o
  12   1  11          3.02          5.92         5.42 o
  13   1  11          1.79          1.21         4.53 o
  14   1  11          9.24         13.92         5.90 o
 -14   2  11         16.62          0.50         9.69 o
 -13   2  11         25.03          0.79         7.10 o
 -12   2  11         23.84         -0.15         7.28 o
 -11   2  11          5.15          3.07         3.66 o
 -10   2  11         35.05         25.26        11.90 o
  -9   2  11         91.30         96.83         6.63 o
  -8   2  11          4.02          2.60         5.62 o
  -7   2  11          0.34          2.48         3.56 o
  -6   2  11          5.27          6.29         4.20 o
  -5   2  11         24.78         13.66         6.62 o
  -4   2  11         83.56         78.50         3.21 o
  -3   2  11        266.12        249.75         6.82 o
  -2   2  11         21.57         28.89         3.21 o
  -1   2  11          0.79          1.03         2.46 o
   0   2  11       2034.04       1955.08        19.25 o
   1   2  11          5.60          3.70         3.20 o
   2   2  11         97.15         91.49         6.94 o
   3   2  11        176.13        163.87         6.18 o
   4   2  11         21.78         21.69         4.60 o
   5   2  11         84.94         80.51         5.41 o
   6   2  11         62.19         59.42         3.99 o
   7   2  11          0.61          1.14         2.59 o
   8   2  11          2.02          2.80         3.46 o
   9   2  11          2.61          0.19         2.53 o
  10   2  11         75.14         90.78         6.29 o
  11   2  11          0.01          0.24         3.50 o
  12   2  11         45.19         80.67         6.29 o
  13   2  11          0.10         -0.82         4.44 o
  14   2  11         37.15         65.00         7.48 o
 -14   3  11         41.70         26.04        24.23 o
 -13   3  11         21.08          0.97         8.07 o
 -12   3  11         24.30         13.40         6.90 o
 -11   3  11         48.53          0.73         5.68 o
 -10   3  11          1.87          1.14         4.65 o
  -9   3  11         51.97         54.84        10.74 o
  -8   3  11         27.91         19.91         7.63 o
  -7   3  11         40.72         38.42        11.58 o
  -6   3  11          0.01         -1.29         3.51 o
  -5   3  11         47.08         50.98         6.27 o
  -4   3  11         34.53         36.94         2.99 o
  -3   3  11        600.76        591.65         8.56 o
  -2   3  11         15.72         11.77         2.83 o
  -1   3  11       1599.57       1513.16        15.18 o
   0   3  11       2832.36       2601.33        27.69 o
   1   3  11       1886.00       1801.99        21.19 o
   2   3  11          1.21          1.35         3.11 o
   3   3  11         98.98        104.65         3.92 o
   4   3  11        163.77        169.15         5.88 o
   5   3  11          1.59          0.65         3.33 o
   6   3  11        110.79         97.57         6.22 o
   7   3  11         10.71          6.25         3.04 o
   8   3  11         18.41         19.95         3.86 o
   9   3  11         86.90        104.29         5.82 o
  10   3  11          0.63         -1.74         3.39 o
  11   3  11         26.77         21.05         7.81 o
  12   3  11          1.72          2.01         3.74 o
  13   3  11         38.82         48.29        32.26 o
 -13   4  11        136.11        209.83        68.65 o
 -12   4  11         73.28        105.25        35.38 o
 -11   4  11          1.08          1.39         6.59 o
 -10   4  11        152.23        192.95         9.65 o
  -9   4  11         49.68         49.12        15.15 o
  -8   4  11         17.58         18.05         4.73 o
  -7   4  11        222.40        202.45         9.58 o
  -6   4  11         11.24         10.80         5.28 o
  -5   4  11         10.07         16.27         4.94 o
  -4   4  11          0.09          0.65         1.45 o
  -3   4  11         74.56         77.76         5.84 o
  -2   4  11         40.69         46.99         5.20 o
  -1   4  11        908.81        852.30        12.18 o
   0   4  11       1132.56       1067.82        13.65 o
   1   4  11       2148.45       2011.76        21.95 o
   2   4  11         48.55         52.67         3.20 o
   3   4  11        168.86        179.69         4.63 o
   4   4  11          9.02         11.81         3.17 o
   5   4  11         34.45         21.49         2.37 o
   6   4  11         22.67         14.84         2.73 o
   7   4  11        482.93        422.48        12.31 o
   8   4  11         11.56         12.96         2.37 o
   9   4  11         23.62         28.86         3.70 o
  10   4  11         31.09         37.88         4.95 o
  11   4  11         26.04         17.27         9.48 o
  12   4  11          3.92          1.16         7.40 o
  13   4  11          4.52          0.57         7.63 o
 -13   5  11        192.94        343.07        18.05 o
 -12   5  11          4.33          3.28         5.62 o
 -11   5  11         30.02         35.41        15.97 o
 -10   5  11        217.27        293.83        14.57 o
  -9   5  11          8.63          7.78         4.80 o
  -8   5  11          1.67          2.06         4.35 o
  -7   5  11        405.07        355.45        45.60 o
  -6   5  11          0.69         -0.80         3.59 o
  -5   5  11         42.55         31.96         5.51 o
  -4   5  11          7.38          8.42         4.05 o
  -3   5  11          6.42          7.30         3.25 o
  -2   5  11          3.56          4.67         4.05 o
  -1   5  11         13.05         15.30         3.82 o
   0   5  11          1.31         -0.05         3.12 o
   1   5  11        771.87        716.89         9.34 o
   2   5  11        171.94        179.14         3.75 o
   3   5  11         26.87         27.02         1.90 o
   4   5  11          9.33          8.45         1.07 o
   5   5  11          0.37          2.10         5.45 o
   6   5  11          1.76          1.66         5.71 o
   7   5  11        534.98        493.34        16.95 o
   8   5  11         21.43         20.54         2.55 o
   9   5  11         10.44          9.68         1.89 o
  10   5  11        193.59        237.59        13.56 o
  11   5  11         46.77          0.67         6.62 o
  12   5  11          1.46          0.29         6.77 o
  13   5  11          6.07          0.90         7.44 o
 -13   6  11         60.60        108.76        39.15 o
 -12   6  11          0.97         -2.66         5.89 o
 -11   6  11          7.52          9.16         5.47 o
 -10   6  11         63.01         68.11        21.55 o
  -9   6  11        151.21        164.67        12.12 o
  -8   6  11        129.24        152.72         8.98 o
  -7   6  11        495.69        519.37        13.97 o
  -6   6  11        102.21        100.88         8.21 o
  -5   6  11          0.02          0.43         3.16 o
  -4   6  11        149.77        176.41         6.70 o
  -3   6  11          4.47          3.91         2.06 o
  -2   6  11         21.36         25.53         5.07 o
  -1   6  11         65.27         60.75         4.21 o
   0   6  11         42.16         51.92         3.69 o
   1   6  11         15.98         14.39         3.45 o
   2   6  11          9.36         11.91         1.09 o
   3   6  11         23.13         18.04         7.11 o
   4   6  11        151.81        173.78        11.78 o
   5   6  11          3.73          3.51         6.87 o
   6   6  11        115.58        125.29        10.54 o
   7   6  11        285.58        285.44        14.98 o
   8   6  11         32.75         35.83        10.27 o
   9   6  11         12.32          2.82         8.08 o
  10   6  11         40.38         -0.09         5.49 o
  11   6  11         20.91          1.23         8.35 o
  12   6  11          0.45          1.11         8.27 o
  13   6  11         58.58         50.53        37.79 o
 -12   7  11          0.06          5.76         9.08 o
 -11   7  11         18.71         17.82         7.43 o
 -10   7  11          0.00         -1.85         5.62 o
  -9   7  11         49.91         67.67         9.94 o
  -8   7  11         32.63         48.49        10.36 o
  -7   7  11        136.68        160.43         9.16 o
  -6   7  11         82.92         86.15         7.59 o
  -5   7  11          0.36          0.16         2.45 o
  -4   7  11         25.12         17.65         8.44 o
  -3   7  11          0.10          0.17         3.76 o
  -2   7  11         98.58        105.07         6.38 o
  -1   7  11        203.46        203.32         7.09 o
   0   7  11        253.35        274.26         5.14 o
   1   7  11          2.61          2.95         1.44 o
   2   7  11          1.02          3.48         6.15 o
   3   7  11         61.50         70.42        10.42 o
   4   7  11          4.50          8.49         8.14 o
   5   7  11         11.23          9.61         7.33 o
   6   7  11         16.49         15.70         8.25 o
   7   7  11         17.85         17.83         9.74 o
   8   7  11          7.04          5.89         8.01 o
   9   7  11          5.25         -1.96         8.43 o
  10   7  11         32.22          0.31         7.68 o
  11   7  11          3.61          0.37         6.95 o
  12   7  11         14.60         -0.29         7.39 o
 -12   8  11          0.80          0.63         5.06 o
 -11   8  11         44.59         37.82        21.50 o
 -10   8  11          0.57          1.81         4.84 o
  -9   8  11         10.09         11.83         5.48 o
  -8   8  11         68.84         65.53        14.79 o
  -7   8  11          0.88          0.88         4.84 o
  -6   8  11          0.02         -0.25         3.19 o
  -5   8  11          9.51          8.10         3.94 o
  -4   8  11         10.07         10.15         1.36 o
  -3   8  11         11.73         14.16         2.79 o
  -2   8  11         16.57         14.14         5.66 o
  -1   8  11         55.18         56.38         6.53 o
   0   8  11        140.19        154.61         3.62 o
   1   8  11          4.25          3.86         7.53 o
   2   8  11          0.38         -1.40         6.09 o
   3   8  11         20.22         22.00         8.34 o
   4   8  11          1.52          3.30         9.36 o
   5   8  11          8.85         10.45         8.00 o
   6   8  11         18.84         19.66         9.48 o
   7   8  11         14.81         12.88         8.90 o
   8   8  11         26.21         -0.04         5.92 o
   9   8  11          4.04         -0.58         8.10 o
  10   8  11          0.08         -1.10        10.12 o
  11   8  11          7.43         -0.63         7.18 o
  12   8  11         36.97          0.42         6.83 o
 -11   9  11          3.47          2.39         5.42 o
 -10   9  11         14.47          6.08         5.60 o
  -9   9  11         28.07         28.31         7.29 o
  -8   9  11         71.12        104.71        10.88 o
  -7   9  11         49.04         48.90        11.35 o
  -6   9  11         27.84         24.07         8.36 o
  -5   9  11          9.63          6.30         3.86 o
  -4   9  11        157.50        175.92         7.11 o
  -3   9  11         15.70         14.84         2.66 o
  -2   9  11         56.47         69.68         8.74 o
  -1   9  11         16.87         17.16         3.97 o
   0   9  11         44.43         54.38         2.52 o
   1   9  11         36.71         39.75         8.51 o
   2   9  11         56.60         69.86        13.22 o
   3   9  11          2.19          3.02         7.10 o
   4   9  11          8.63          6.30         8.80 o
   5   9  11         13.36         16.29         8.93 o
   6   9  11         12.09          6.79         8.51 o
   7   9  11         14.32          1.29         7.54 o
   8   9  11         31.95         -0.59         8.02 o
   9   9  11          5.85          2.00        11.22 o
  10   9  11         86.98        143.61        14.67 o
  11   9  11          5.60          0.17         6.32 o
 -11  10  11          8.85          3.20         5.88 o
 -10  10  11         49.98          7.16         8.71 o
  -9  10  11         34.30          2.92         5.45 o
  -8  10  11          6.67          7.89         5.58 o
  -7  10  11          9.78          7.72         4.83 o
  -6  10  11          0.03          0.50         3.55 o
  -5  10  11          6.64          9.67         5.74 o
  -4  10  11          1.23          2.27         1.94 o
  -3  10  11         59.65         75.64         5.06 o
  -2  10  11          0.27          0.13         3.13 o
  -1  10  11         42.38         51.52        10.22 o
   0  10  11        317.65        360.43        16.72 o
   1  10  11         46.24         37.52         9.90 o
   2  10  11          5.10          7.75         8.19 o
   3  10  11          9.86          4.81        10.28 o
   4  10  11          6.98          3.44         7.79 o
   5  10  11         26.16         10.52        11.33 o
   6  10  11          3.02          2.46         9.22 o
   7  10  11          1.47         -0.63         7.44 o
   8  10  11          4.78         -1.25         9.56 o
   9  10  11         59.25          0.38         9.04 o
  10  10  11         59.27         -0.32         7.66 o
 -10  11  11          0.04          1.40         6.17 o
  -9  11  11         53.78          2.00         6.82 o
  -8  11  11          7.30          3.93         6.07 o
  -7  11  11         16.55         16.38         6.96 o
  -6  11  11          2.54          2.03         4.19 o
  -5  11  11          0.22          1.25         3.78 o
  -4  11  11         29.05         39.33         6.08 o
  -3  11  11          0.16          1.18         3.11 o
  -2  11  11          1.44          1.70         2.28 o
  -1  11  11         44.92         39.36         9.68 o
   0  11  11         78.87         93.74        16.93 o
   1  11  11        136.44        178.88        11.59 o
   2  11  11          5.57          7.11         8.70 o
   3  11  11         27.91         12.00        10.80 o
   4  11  11         50.90         20.69        21.88 o
   5  11  11          3.71         -0.12         6.56 o
   6  11  11          5.42          2.22         8.43 o
   7  11  11         13.08          2.72         9.06 o
   8  11  11          4.95          0.02         6.31 o
   9  11  11         32.75          0.05         9.77 o
  10  11  11          5.82         -0.18         8.39 o
  -9  12  11          7.78          0.42         4.44 o
  -8  12  11          0.08          1.93         5.42 o
  -7  12  11          0.16          2.27         5.19 o
  -6  12  11          5.87          1.39         5.29 o
  -5  12  11          0.00          0.92         3.03 o
  -4  12  11          0.04          1.17         4.97 o
  -3  12  11         39.23         56.45         6.44 o
  -2  12  11         14.62         10.16         4.48 o
  -1  12  11          0.09          1.06         4.47 o
   0  12  11          3.85          4.20         9.65 o
   1  12  11          0.31          1.81         6.94 o
   2  12  11         23.41         19.11         9.51 o
   3  12  11         66.86         51.80        34.35 o
   4  12  11          0.14         -1.11         8.03 o
   5  12  11         11.57          4.58        10.67 o
   6  12  11          3.02          1.28         8.48 o
   7  12  11          0.61          1.72         9.15 o
   8  12  11          0.63         -1.28         9.11 o
   9  12  11          1.82         -0.66        11.43 o
  -7  13  11          3.54          0.73         4.41 o
  -6  13  11          0.56          1.51         5.51 o
  -5  13  11          2.00          2.77         4.31 o
  -4  13  11          3.74         -0.71         3.41 o
  -3  13  11          8.40          1.96         3.69 o
  -2  13  11          7.05          7.78         5.76 o
  -1  13  11         13.66         16.80         6.86 o
   0  13  11          0.06          0.21         4.05 o
   1  13  11         65.70        100.75        12.92 o
   2  13  11          0.72          4.68         8.11 o
   3  13  11         10.52         11.09        12.07 o
   4  13  11         10.08          7.24        10.36 o
   5  13  11          3.84         -0.93         9.45 o
   6  13  11          1.00          1.34        10.02 o
   7  13  11          6.40          2.09         9.57 o
  -6  14  11          4.17          2.59         4.55 o
  -5  14  11          1.33         -1.56         4.18 o
  -4  14  11          1.09          0.53         7.55 o
  -3  14  11         33.08         13.09        25.48 o
  -2  14  11          5.27          9.07         6.60 o
  -1  14  11         19.10         20.07        11.17 o
   0  14  11         18.34         21.64         9.52 o
   1  14  11         14.65         18.47         7.60 o
   2  14  11          0.43          0.14         6.38 o
   3  14  11          4.22         10.61        11.07 o
   4  14  11          6.25          7.51        10.97 o
   5  14  11          5.43         -0.17         7.83 o
   6  14  11          4.28          0.01         8.38 o
  -3  15  11         11.58          9.68        17.28 o
  -2  15  11          0.12          0.83         8.78 o
  -1  15  11          0.51          2.01         6.47 o
   0  15  11         10.71          6.94         7.52 o
   1  15  11          0.26          5.93         7.14 o
   2  15  11          4.21          7.22         7.53 o
   3  15  11          6.56         10.14        11.69 o
 -13   0  12         71.39        132.25        28.72 o
 -12   0  12        110.80        209.71        28.18 o
 -11   0  12          3.21         -0.12        11.19 o
 -10   0  12         90.77        108.86        21.07 o
  -9   0  12         22.24         19.13        15.78 o
  -8   0  12        201.21        210.24        21.59 o
  -7   0  12          4.91          6.68        20.49 o
  -6   0  12        322.55        326.28        21.12 o
  -5   0  12         52.75         40.58        12.67 o
  -4   0  12         75.60         75.49         6.59 o
  -3   0  12          0.30          0.55         3.05 o
  -2   0  12         10.23         15.25         4.50 o
  -1   0  12        191.59        188.78         7.69 o
   0   0  12        387.17        348.63        12.59 o
   1   0  12       1055.38        994.65        22.34 o
   2   0  12         12.28          8.25         7.00 o
   3   0  12          8.87          4.69         5.32 o
   4   0  12         55.74         54.05         9.39 o
   5   0  12        187.74        198.87        12.73 o
   6   0  12        228.31        196.96        10.55 o
   7   0  12         91.86         74.33        11.40 o
   8   0  12        355.87        388.11        12.15 o
   9   0  12         41.38         45.53         7.12 o
  10   0  12         71.38         70.26         9.55 o
  11   0  12          1.28          1.23         5.21 o
  12   0  12         55.57         75.47        11.38 o
  13   0  12          0.59          0.36         5.66 o
 -13   1  12         13.96          0.04         9.24 o
 -12   1  12          0.29          0.17         8.99 o
 -11   1  12          1.68          0.11         7.87 o
 -10   1  12          0.05          0.22         7.72 o
  -9   1  12         22.24         26.21        11.50 o
  -8   1  12         34.39         41.31        11.50 o
  -7   1  12        223.35        218.95        14.30 o
  -6   1  12        171.45        163.12        15.19 o
  -5   1  12         43.01         31.58         7.05 o
  -4   1  12        197.35        201.52         4.80 o
  -3   1  12        127.30        136.53         5.56 o
  -2   1  12         42.61         46.45         4.54 o
  -1   1  12        610.83        595.05         8.45 o
   0   1  12       1775.34       1731.07        19.51 o
   1   1  12        430.18        441.04         9.22 o
   2   1  12          3.90          7.95         4.90 o
   3   1  12          0.01         -1.10         4.33 o
   4   1  12          0.17          0.72         3.00 o
   5   1  12          0.13         -0.40         2.37 o
   6   1  12          1.36         -0.42         2.55 o
   7   1  12        136.75        135.26         5.66 o
   8   1  12          1.82          2.11         3.84 o
   9   1  12          0.42         -0.09         2.61 o
  10   1  12         15.74         19.09         4.89 o
  11   1  12         23.51         35.01         5.67 o
  12   1  12          5.09          7.63         5.09 o
  13   1  12         51.77         89.58         8.18 o
 -13   2  12          2.62          0.41        11.03 o
 -12   2  12          3.41          0.18        10.99 o
 -11   2  12          2.69          0.10         7.79 o
 -10   2  12          0.80          1.24         5.21 o
  -9   2  12         24.66         28.63         8.06 o
  -8   2  12          0.11          2.12         3.59 o
  -7   2  12        264.78        240.40        15.10 o
  -6   2  12          3.92          1.99         6.28 o
  -5   2  12         47.84         29.16         8.02 o
  -4   2  12          8.03          9.54         2.46 o
  -3   2  12          8.49          8.43         2.79 o
  -2   2  12          2.50          2.37         2.88 o
  -1   2  12       1045.47        972.51        13.14 o
   0   2  12         51.43         49.09         5.23 o
   1   2  12        589.47        530.55         9.22 o
   2   2  12        176.43        199.68         6.42 o
   3   2  12         53.30         48.25         4.75 o
   4   2  12         68.00         76.48         5.38 o
   5   2  12          9.14          9.33         4.12 o
   6   2  12          0.96          0.56         2.52 o
   7   2  12        115.81        106.39         5.07 o
   8   2  12          5.80          7.38         3.46 o
   9   2  12         37.69         37.15         4.53 o
  10   2  12          0.07         -0.66         2.98 o
  11   2  12          1.67          4.77         4.69 o
  12   2  12          6.46          6.61         4.46 o
  13   2  12        117.13        221.65        13.70 o
 -13   3  12         80.13          0.46         7.73 o
 -12   3  12          6.35         -0.87         6.99 o
 -11   3  12          0.70         -0.28         3.16 o
 -10   3  12        106.69        141.55         9.54 o
  -9   3  12          0.84          1.97         5.77 o
  -8   3  12         52.25         54.75         6.26 o
  -7   3  12        240.00        242.16        15.24 o
  -6   3  12          7.38          8.69         4.65 o
  -5   3  12         33.66         27.12         7.17 o
  -4   3  12          4.81          4.18         2.63 o
  -3   3  12         54.69         70.46         4.09 o
  -2   3  12         18.64         15.59         3.86 o
  -1   3  12       2022.31       1985.44        20.71 o
   0   3  12         44.81         48.20         6.18 o
   1   3  12       2423.65       2446.07        26.88 o
   2   3  12          7.74          6.07         3.08 o
   3   3  12          0.39         -0.24         1.68 o
   4   3  12         29.55         18.57         5.64 o
   5   3  12          0.17         -0.84         3.01 o
   6   3  12          8.15          9.62         3.60 o
   7   3  12          1.59          0.50         2.83 o
   8   3  12         61.63         77.95         4.80 o
   9   3  12          2.97          3.21         3.47 o
  10   3  12         19.69         15.16         4.78 o
  11   3  12          5.37          3.99         6.02 o
  12   3  12          0.04         -0.74         6.19 o
  13   3  12         94.50        187.70        13.87 o
 -13   4  12         19.63         -0.30         7.50 o
 -12   4  12          0.68          0.10         4.45 o
 -11   4  12          2.20          0.95         4.15 o
 -10   4  12         98.72        128.05         8.70 o
  -9   4  12         35.69         31.38         7.29 o
  -8   4  12          0.03          0.11         3.55 o
  -7   4  12         46.28         44.18         6.50 o
  -6   4  12          1.18          1.66         4.09 o
  -5   4  12         21.45         19.80         5.09 o
  -4   4  12          0.23          0.29         1.84 o
  -3   4  12          0.16          0.21         1.95 o
  -2   4  12        103.28        110.34         5.22 o
  -1   4  12        613.24        576.91         8.94 o
   0   4  12        848.65        873.69        13.23 o
   1   4  12        397.61        381.97         9.55 o
   2   4  12          4.74          2.67         2.36 o
   3   4  12        135.71        128.59         4.03 o
   4   4  12        112.05        112.70         3.66 o
   5   4  12         49.92         50.23         3.18 o
   6   4  12         40.28         34.99         4.62 o
   7   4  12          0.22          0.30         3.32 o
   8   4  12         19.40         24.26         3.48 o
   9   4  12          0.05          0.34         2.03 o
  10   4  12         85.80        111.83        10.77 o
  11   4  12          7.60          5.51         8.55 o
  12   4  12         18.68          0.80         6.79 o
 -12   5  12         61.31         84.15        32.39 o
 -11   5  12          7.78          2.35         5.67 o
 -10   5  12         12.25          8.55         5.10 o
  -9   5  12         40.74         40.62         8.50 o
  -8   5  12         10.11         15.41         5.58 o
  -7   5  12          0.21         -2.64         4.67 o
  -6   5  12          1.01          1.53         5.57 o
  -5   5  12          1.06          0.83         3.68 o
  -4   5  12          6.38          4.89         1.39 o
  -3   5  12        100.21        122.60        11.85 o
  -2   5  12          2.80          1.83         2.50 o
  -1   5  12        208.68        228.36         7.56 o
   0   5  12        765.96        753.63        11.22 o
   1   5  12        470.99        499.69         8.15 o
   2   5  12         34.28         34.29         3.06 o
   3   5  12        117.59        142.50         3.61 o
   4   5  12        104.69        104.62         2.90 o
   5   5  12          7.36          4.12         6.85 o
   6   5  12         19.16         31.74         7.96 o
   7   5  12          5.09          8.77         7.25 o
   8   5  12          5.07          4.56         7.03 o
   9   5  12          0.11          2.97         7.02 o
  10   5  12         16.87         15.03         8.75 o
  11   5  12         27.50          0.13         9.12 o
  12   5  12          2.23         -0.75         9.32 o
 -12   6  12         60.41        106.43        15.88 o
 -11   6  12          1.07         -0.45         4.62 o
 -10   6  12         57.97         55.40        19.40 o
  -9   6  12         21.46         21.98         5.61 o
  -8   6  12         38.07         29.12         7.15 o
  -7   6  12          9.73          4.77         4.82 o
  -6   6  12          5.43          8.96         5.66 o
  -5   6  12          2.88          1.07         4.83 o
  -4   6  12          1.49          2.59         3.78 o
  -3   6  12         54.32         59.12         4.19 o
  -2   6  12        121.37        132.06         7.56 o
  -1   6  12          2.30          3.78         3.41 o
   0   6  12        181.84        218.32         6.11 o
   1   6  12         10.22         11.80         2.31 o
   2   6  12         78.34         94.07         2.74 o
   3   6  12         48.05         38.95         8.18 o
   4   6  12         32.98         36.60         8.29 o
   5   6  12          3.03          0.47         6.04 o
   6   6  12          8.90         15.05         7.83 o
   7   6  12          5.20          8.21         7.63 o
   8   6  12          2.22          1.66         6.81 o
   9   6  12          0.53          0.47         7.44 o
  10   6  12          1.08          1.03         8.07 o
  11   6  12          0.13          0.33         6.66 o
  12   6  12          0.00         -0.20         6.65 o
 -12   7  12          5.44          3.90         6.75 o
 -11   7  12          0.09          0.36         4.59 o
 -10   7  12         34.06         36.57        14.43 o
  -9   7  12          0.96         -0.47         4.14 o
  -8   7  12          0.31          2.02         4.89 o
  -7   7  12         15.24         13.55         5.07 o
  -6   7  12          9.16          8.92         4.56 o
  -5   7  12          3.77          5.59         5.41 o
  -4   7  12         56.42         52.56        13.32 o
  -3   7  12          1.26          1.79         2.22 o
  -2   7  12         28.40         32.42         6.81 o
  -1   7  12         10.14         13.47         3.94 o
   0   7  12         59.86         70.00         3.98 o
   1   7  12          0.91          2.94         1.34 o
   2   7  12         10.40         13.20         7.42 o
   3   7  12          0.04          4.66         7.63 o
   4   7  12          2.02          5.57         7.06 o
   5   7  12         30.64         35.82        12.07 o
   6   7  12         42.01         40.37        17.26 o
   7   7  12         12.46         11.17         8.47 o
   8   7  12          6.76          1.95         9.20 o
   9   7  12          2.27          0.43         9.42 o
  10   7  12         93.19        143.60        13.88 o
  11   7  12          7.26         -1.40         7.98 o
 -11   8  12          1.41          1.07         5.59 o
 -10   8  12         11.95          6.33         5.64 o
  -9   8  12         35.10         24.60        10.54 o
  -8   8  12          8.76          6.51         5.42 o
  -7   8  12          0.50          0.46         4.34 o
  -6   8  12         40.84         36.47        10.21 o
  -5   8  12         33.07         28.71         9.04 o
  -4   8  12         21.48         28.88         7.00 o
  -3   8  12         55.31         71.66         6.34 o
  -2   8  12          1.09          0.05         3.07 o
  -1   8  12          1.74          2.49         2.90 o
   0   8  12         39.52         45.95         4.15 o
   1   8  12          0.30         -0.79         6.64 o
   2   8  12         12.03         12.22         8.92 o
   3   8  12          5.64         11.24         8.00 o
   4   8  12         23.53         19.13         9.01 o
   5   8  12          5.74          2.77         8.33 o
   6   8  12         38.06         13.91        12.75 o
   7   8  12          1.09          0.13         6.38 o
   8   8  12          3.47          3.31         9.23 o
   9   8  12         24.84          1.71         9.23 o
  10   8  12         14.52         -1.01         8.13 o
  11   8  12          0.05         -0.16         7.80 o
 -10   9  12          4.33          6.43         5.85 o
  -9   9  12         12.72          9.93         6.16 o
  -8   9  12          0.49          0.42         3.93 o
  -7   9  12          7.34          6.07         4.80 o
  -6   9  12          7.82          7.26         5.33 o
  -5   9  12          9.63          6.57         4.28 o
  -4   9  12          0.27          1.60         1.19 o
  -3   9  12         33.26         40.46         5.25 o
  -2   9  12         62.00         57.52         6.02 o
  -1   9  12          0.22          0.11         1.88 o
   0   9  12         13.36          9.24         1.82 o
   1   9  12         13.70         10.79         8.36 o
   2   9  12         27.91         19.64        14.90 o
   3   9  12          6.46          9.27         8.30 o
   4   9  12         24.92         14.62        10.85 o
   5   9  12          2.44         -1.37         8.25 o
   6   9  12          0.05          1.21         7.98 o
   7   9  12         14.63          3.43         9.58 o
   8   9  12          5.77          2.17         9.52 o
   9   9  12         23.98          2.80        10.25 o
  10   9  12          4.47         -0.52         8.00 o
 -10  10  12          3.09         -0.63         6.19 o
  -9  10  12          3.17          3.14         5.96 o
  -8  10  12         14.45          8.09         5.75 o
  -7  10  12         70.49         66.04        21.12 o
  -6  10  12          0.37          2.34         4.25 o
  -5  10  12          1.07          3.30         4.13 o
  -4  10  12          5.66          4.80         4.19 o
  -3  10  12          3.54          4.47         4.01 o
  -2  10  12         21.84         25.33         7.60 o
  -1  10  12         41.08         48.70         5.78 o
   0  10  12         11.05         16.37         8.94 o
   1  10  12         10.69          5.00         8.20 o
   2  10  12          0.54         -1.53         8.19 o
   3  10  12          0.13          1.17         9.22 o
   4  10  12          0.03          0.09         6.32 o
   5  10  12          1.19         -0.49         7.49 o
   6  10  12          4.34         -0.29         6.99 o
   7  10  12         15.88          6.49         9.48 o
   8  10  12          0.20         -1.26        11.29 o
   9  10  12          6.69         -2.25         9.35 o
  -9  11  12          6.11          6.26         5.91 o
  -8  11  12          0.06          1.21         5.43 o
  -7  11  12          1.80          0.14         3.97 o
  -6  11  12          0.01          0.65         3.75 o
  -5  11  12          1.66          1.68         5.26 o
  -4  11  12          0.96          2.01         3.52 o
  -3  11  12          3.78          6.56         5.49 o
  -2  11  12         67.72         77.32         8.80 o
  -1  11  12          8.37         13.24        10.37 o
   0  11  12          2.18          2.87         8.73 o
   1  11  12          0.10         -1.92         6.62 o
   2  11  12         34.16         18.43        14.52 o
   3  11  12          4.37          0.15         7.04 o
   4  11  12          5.82         -0.65        10.76 o
   5  11  12          5.25         -0.77         7.80 o
   6  11  12          0.31          1.56         8.46 o
   7  11  12          1.21         -0.72         8.16 o
   8  11  12          0.04         -1.88         9.48 o
  -8  12  12          0.04         -2.77         5.52 o
  -7  12  12         15.90          8.66         6.70 o
  -6  12  12          0.44          1.02         3.87 o
  -5  12  12         15.08         13.32         5.71 o
  -4  12  12          0.28          1.21         4.17 o
  -3  12  12          0.00         -2.34         9.83 o
  -2  12  12          3.58          7.61         5.31 o
  -1  12  12          2.82          2.04         4.99 o
   0  12  12         37.58         38.31        16.65 o
   1  12  12          3.05          4.58         7.81 o
   2  12  12          0.79         -1.18         8.75 o
   3  12  12         42.01         36.38        25.85 o
   4  12  12          7.61          5.41         9.78 o
   5  12  12          2.73          3.09        10.43 o
   6  12  12          0.99          1.93         9.23 o
   7  12  12          1.63          0.43         8.37 o
  -6  13  12          6.19          3.09         4.81 o
  -5  13  12          0.05         -1.65         4.13 o
  -4  13  12         22.39         33.24        14.16 o
  -3  13  12         10.87         11.26        14.55 o
  -2  13  12         15.85         18.29        16.66 o
  -1  13  12          4.74          4.75         6.59 o
   0  13  12         20.03         18.34         7.29 o
   1  13  12          0.99          1.16         7.12 o
   2  13  12          0.16         -0.25         7.35 o
   3  13  12          0.35          1.97         9.19 o
   4  13  12          9.07          3.93        11.37 o
   5  13  12          0.20          1.66         9.44 o
   6  13  12          0.27          0.03         9.97 o
  -4  14  12          0.03         -0.17         9.54 o
  -3  14  12         17.41         22.27        13.25 o
  -2  14  12          4.62         18.56        23.10 o
  -1  14  12          9.23          6.34         8.33 o
   0  14  12          0.13          1.68         5.72 o
   1  14  12          0.75          3.86         8.54 o
   2  14  12          1.05          4.12        10.27 o
   3  14  12         15.37         13.81        13.61 o
   4  14  12          6.14          5.32        11.05 o
 -12   1  13          8.35          0.22         9.90 o
 -11   1  13         78.20        142.97        17.77 o
 -10   1  13          9.15         -0.03         7.00 o
  -9   1  13          2.27          0.10         7.03 o
  -8   1  13          4.21          4.63        10.83 o
  -7   1  13         30.97         21.16        10.48 o
  -6   1  13          4.91          2.13         6.98 o
  -5   1  13         12.19         10.36         8.59 o
  -4   1  13          3.47          5.64         2.61 o
  -3   1  13         33.60         30.81         3.43 o
  -2   1  13         13.68         13.42         3.29 o
  -1   1  13       1763.41       1722.99        17.61 o
   0   1  13        734.73        702.21        11.11 o
   1   1  13       4201.54       4161.63        39.36 o
   2   1  13         82.80         66.97         9.89 o
   3   1  13          0.79          1.70         4.01 o
   4   1  13         35.63         33.50         5.62 o
   5   1  13         68.40         58.98         5.30 o
   6   1  13         30.38         30.76         4.83 o
   7   1  13        333.34        318.74         8.03 o
   8   1  13         22.91         21.78         6.18 o
   9   1  13          0.87          1.46         3.22 o
  10   1  13         29.77         30.95         4.98 o
  11   1  13         17.16         20.29         5.67 o
  12   1  13          8.26          9.48         5.33 o
 -12   2  13         18.52          0.22         9.83 o
 -11   2  13          7.27          0.36         9.21 o
 -10   2  13         14.73          0.14         9.50 o
  -9   2  13          1.57         -0.01         7.84 o
  -8   2  13         37.76         17.61        21.88 o
  -7   2  13        300.65        316.48        13.79 o
  -6   2  13         29.52         23.93        10.25 o
  -5   2  13         79.10         66.09         8.45 o
  -4   2  13        120.94        127.10         4.08 o
  -3   2  13          9.20          9.95         3.04 o
  -2   2  13         97.26        102.78         4.74 o
  -1   2  13         55.76         51.37         4.89 o
   0   2  13        450.18        451.18        11.07 o
   1   2  13         52.92         44.60         5.46 o
   2   2  13         45.57         51.12         5.44 o
   3   2  13        151.21        155.87        17.93 o
   4   2  13          0.83          2.68         3.82 o
   5   2  13          3.64          7.83         4.74 o
   6   2  13         85.48         85.02         7.64 o
   7   2  13        183.17        185.06         7.46 o
   8   2  13         33.83         30.28         5.76 o
   9   2  13          0.96         -1.51         3.66 o
  10   2  13          8.43          8.18         3.84 o
  11   2  13          0.06          0.42         5.28 o
  12   2  13          8.15         13.65         8.12 o
 -12   3  13         20.44          1.04        11.31 o
 -11   3  13          4.74          0.38        10.85 o
 -10   3  13          5.97          7.85        11.29 o
  -9   3  13          3.06          3.09         4.07 o
  -8   3  13         35.45         30.35        10.32 o
  -7   3  13         18.03         21.62         9.56 o
  -6   3  13        197.78        189.80        11.40 o
  -5   3  13         21.88         30.61         8.55 o
  -4   3  13          8.32          8.25         3.24 o
  -3   3  13          2.07          1.87         2.82 o
  -2   3  13         17.09         19.00         3.69 o
  -1   3  13          5.92          4.94         3.88 o
   0   3  13        233.55        232.73         6.14 o
   1   3  13         42.73         42.89         4.63 o
   2   3  13         48.16         56.14         4.67 o
   3   3  13         32.23         32.19         3.83 o
   4   3  13          1.33          0.94         2.77 o
   5   3  13         14.80         14.53         5.06 o
   6   3  13         20.23         17.03         4.27 o
   7   3  13          0.46          2.42         4.74 o
   8   3  13         18.60         17.96         4.31 o
   9   3  13          3.56          5.02         4.21 o
  10   3  13          4.68          8.10         7.24 o
  11   3  13          7.29          3.43         8.58 o
  12   3  13         27.17         51.53        10.78 o
 -12   4  13          1.28          0.79        13.02 o
 -11   4  13          1.29          2.29         8.74 o
 -10   4  13         16.00         15.36         7.63 o
  -9   4  13          6.90         11.31         5.73 o
  -8   4  13          4.49          8.23         6.89 o
  -7   4  13          2.38          3.86         4.91 o
  -6   4  13         12.57         23.24         6.26 o
  -5   4  13         30.53         31.03         7.77 o
  -4   4  13          2.02          1.21         2.26 o
  -3   4  13         15.47         13.59         3.47 o
  -2   4  13        209.86        250.09         6.10 o
  -1   4  13         49.45         49.55         4.93 o
   0   4  13        246.51        275.81         7.22 o
   1   4  13        234.91        248.64         6.51 o
   2   4  13          8.09          9.06         3.56 o
   3   4  13         71.02         77.83         4.44 o
   4   4  13         15.11         16.53         3.13 o
   5   4  13          0.64          1.95         3.13 o
   6   4  13         80.12         94.20         3.79 o
   7   4  13          0.69         -0.99         2.10 o
   8   4  13          0.75          1.70         5.94 o
   9   4  13          7.40          5.59         7.74 o
  10   4  13         55.03         67.89        26.18 o
  11   4  13          2.56          0.25         6.88 o
  12   4  13          1.94          0.35         6.44 o
 -12   5  13          4.83          2.04         7.10 o
 -11   5  13          0.33          0.33         3.85 o
 -10   5  13         10.28          9.49         6.44 o
  -9   5  13         15.60         13.00         6.19 o
  -8   5  13          0.40          2.08         4.89 o
  -7   5  13          9.75         17.52         6.72 o
  -6   5  13         40.53         49.74         7.87 o
  -5   5  13          5.01         10.86         5.58 o
  -4   5  13         63.35         66.24         4.41 o
  -3   5  13          0.75         -0.53         2.64 o
  -2   5  13          0.10          0.52         2.17 o
  -1   5  13          0.00         -0.31         3.84 o
   0   5  13        648.39        723.55        11.92 o
   1   5  13          2.09          2.16         3.08 o
   2   5  13         40.59         42.88         3.83 o
   3   5  13          0.22          1.25         2.43 o
   4   5  13          5.55          7.28         2.08 o
   5   5  13          0.19          1.55         7.52 o
   6   5  13          5.26          9.11         7.25 o
   7   5  13          4.26         10.73         8.27 o
   8   5  13          1.36          1.30         6.34 o
   9   5  13          0.00          1.93         6.78 o
  10   5  13          0.62         -1.57         7.96 o
  11   5  13          0.08          0.98         9.90 o
 -11   6  13          9.53          6.79         5.63 o
 -10   6  13          0.01          1.31         5.60 o
  -9   6  13         41.00         34.06        12.92 o
  -8   6  13          0.01         -0.58         4.94 o
  -7   6  13          5.37          7.66         8.36 o
  -6   6  13         14.21         10.42         6.07 o
  -5   6  13         15.84         20.40         6.79 o
  -4   6  13         22.07         22.23         5.07 o
  -3   6  13          7.85          8.28         3.73 o
  -2   6  13         54.98         59.03         4.42 o
  -1   6  13        178.21        216.62         7.20 o
   0   6  13        204.34        211.66         6.68 o
   1   6  13        119.41        123.95         4.68 o
   2   6  13          0.71          4.99         2.45 o
   3   6  13          5.17          4.54         6.64 o
   4   6  13         10.67          5.73         7.66 o
   5   6  13          0.09          3.43         6.76 o
   6   6  13          2.23          3.98         9.09 o
   7   6  13          1.29          3.57         8.17 o
   8   6  13          4.58          3.14        10.19 o
   9   6  13          0.11         -0.64         7.61 o
  10   6  13         32.23         10.70        14.52 o
  11   6  13          0.10          0.67         9.20 o
 -11   7  13          4.34          6.47         5.79 o
 -10   7  13          0.80          1.66         5.05 o
  -9   7  13         31.23         20.04        12.25 o
  -8   7  13          6.14          4.11         4.71 o
  -7   7  13          8.15         10.42         7.38 o
  -6   7  13          0.63         -2.12         5.78 o
  -5   7  13         11.87         11.60         6.07 o
  -4   7  13         54.68         69.59        11.90 o
  -3   7  13         73.37         78.85         4.87 o
  -2   7  13         13.54         19.43         4.40 o
  -1   7  13          8.01          7.16         3.81 o
   0   7  13         64.04         69.21         3.73 o
   1   7  13         97.43        106.70         2.97 o
   2   7  13         23.92         32.41         8.75 o
   3   7  13          1.97          3.31         7.89 o
   4   7  13         72.82         68.05        24.53 o
   5   7  13         28.25         24.31        10.89 o
   6   7  13          0.22          0.71         6.31 o
   7   7  13         28.12         15.72        14.06 o
   8   7  13          0.99          0.55         7.39 o
   9   7  13         26.14         12.27        11.98 o
  10   7  13         10.36          3.97         8.77 o
 -10   8  13         21.28         16.38         6.46 o
  -9   8  13         20.90         15.87         7.65 o
  -8   8  13          3.49          0.99         5.52 o
  -7   8  13          1.22          2.48         4.49 o
  -6   8  13          0.44          2.48         6.40 o
  -5   8  13          0.44          0.14         4.84 o
  -4   8  13          2.51          1.32         5.49 o
  -3   8  13         18.96         21.95         2.97 o
  -2   8  13         37.56         45.17         4.35 o
  -1   8  13          0.92          0.29         2.46 o
   0   8  13         37.11         47.82         7.11 o
   1   8  13          1.58          5.52        11.52 o
   2   8  13         86.32        105.35        11.18 o
   3   8  13         14.08          5.06         7.76 o
   4   8  13          0.53          0.61         6.42 o
   5   8  13          0.00          3.77         7.68 o
   6   8  13          1.19         -0.58         6.59 o
   7   8  13          0.86          1.18         9.11 o
   8   8  13          0.39          0.38         7.68 o
   9   8  13         16.37          5.89         9.44 o
  10   8  13          7.38         -0.18         7.20 o
  -9   9  13          4.07          1.33         4.78 o
  -8   9  13         12.36          6.10         5.44 o
  -7   9  13          0.34          1.75         5.45 o
  -6   9  13          0.28          1.10         3.89 o
  -5   9  13          0.68          2.25         6.08 o
  -4   9  13          2.42          1.99         4.94 o
  -3   9  13          5.29          8.31         3.55 o
  -2   9  13          0.13          0.72         3.56 o
  -1   9  13          2.48          4.11         2.45 o
   0   9  13          4.38          2.13         8.81 o
   1   9  13         10.21          7.10        10.33 o
   2   9  13          0.02          0.55         8.41 o
   3   9  13          9.64          7.27         8.51 o
   4   9  13          4.94          3.60         9.06 o
   5   9  13          4.43          2.53         7.92 o
   6   9  13         14.11          3.31         8.79 o
   7   9  13          0.41          0.44         7.98 o
   8   9  13          4.68          4.13        10.26 o
   9   9  13          4.11         -0.45         8.03 o
  -9  10  13          8.73          5.37         7.61 o
  -8  10  13         12.58         12.28         6.26 o
  -7  10  13          0.32          0.76         4.72 o
  -6  10  13         13.24          9.31         5.03 o
  -5  10  13          1.28          1.17         5.01 o
  -4  10  13          5.65          3.04         7.25 o
  -3  10  13         14.95         10.94         6.25 o
  -2  10  13          1.66         -0.05         3.38 o
  -1  10  13         10.51         15.39         9.84 o
   0  10  13          7.51          4.61        10.30 o
   1  10  13          1.53         -1.38         9.21 o
   2  10  13         13.54          7.77         9.07 o
   3  10  13          4.57          0.23         8.83 o
   4  10  13         60.84         81.99        28.07 o
   5  10  13          0.29         -0.39         8.43 o
   6  10  13         17.62         10.20        10.06 o
   7  10  13          5.41          0.27         7.32 o
   8  10  13          0.60          1.30        11.53 o
  -7  11  13         18.72         18.04         8.80 o
  -6  11  13          7.34          3.40         4.68 o
  -5  11  13         18.41         18.03         7.50 o
  -4  11  13          2.65          4.13         6.50 o
  -3  11  13         16.78          1.75         9.46 o
  -2  11  13          4.54          8.62        10.17 o
  -1  11  13          5.81          9.39        10.40 o
   0  11  13          2.77          3.27        10.42 o
   1  11  13          0.00         -0.56         8.79 o
   2  11  13          0.25         -4.77         9.01 o
   3  11  13         17.17         12.41        10.43 o
   4  11  13          0.47         -1.88        10.34 o
   5  11  13          3.12         -0.38         7.54 o
   6  11  13         16.60          9.20        10.53 o
   7  11  13          9.50          2.71        10.10 o
  -6  12  13          5.77          2.08         4.73 o
  -5  12  13          0.83          0.24         3.83 o
  -4  12  13         42.41         40.37        39.19 o
  -3  12  13         60.17         92.85        16.18 o
  -2  12  13          1.29          2.07        10.26 o
  -1  12  13          1.80         -0.08         3.47 o
   0  12  13          0.57          0.52         7.24 o
   1  12  13          0.00         -1.98        10.99 o
   2  12  13          1.60          0.24         7.45 o
   3  12  13          5.42          1.26        10.34 o
   4  12  13          0.12          3.34         9.90 o
   5  12  13          0.89          1.97        10.47 o
   6  12  13          0.78          1.48         9.27 o
  -4  13  13         82.23        157.15        18.98 o
  -3  13  13          5.69         15.48        13.85 o
  -2  13  13         45.48         81.53        17.11 o
  -1  13  13          7.45         10.25        10.46 o
   0  13  13          3.48          2.15         4.67 o
   1  13  13          9.39          8.50        13.30 o
   2  13  13         19.78         17.75        12.27 o
   3  13  13          4.63          3.41        11.92 o
   4  13  13          2.24          0.83         9.16 o
 -11   0  14          4.32          0.31        13.43 o
 -10   0  14         26.74         -0.16        11.70 o
  -9   0  14          6.64         -0.06         9.96 o
  -8   0  14          7.16          0.23        10.14 o
  -7   0  14        116.48        116.85        31.41 o
  -6   0  14          0.00          0.02         5.84 o
  -5   0  14        209.58        213.46        13.17 o
  -4   0  14          0.00          0.53         4.91 o
  -3   0  14          0.04          3.16         5.09 o
  -2   0  14        177.69        210.88         8.09 o
  -1   0  14        433.61        439.84        14.03 o
   0   0  14       2337.41       2220.69        94.45 o
   1   0  14        292.41        307.02        11.17 o
   2   0  14          1.01          2.32         5.42 o
   3   0  14        138.36        122.37        11.59 o
   4   0  14        133.12        142.61        11.36 o
   5   0  14         22.57         22.52         9.86 o
   6   0  14        132.09        134.35        11.98 o
   7   0  14         13.93         15.17         6.01 o
   8   0  14          0.59         -0.47         4.69 o
   9   0  14          4.19          1.40         4.88 o
  10   0  14         46.76         56.08         7.99 o
  11   0  14          3.21          7.21         6.44 o
 -11   1  14          1.25          0.01         7.45 o
 -10   1  14          1.24          0.18         8.22 o
  -9   1  14          0.80          0.10         7.33 o
  -8   1  14          3.77          2.07        10.66 o
  -7   1  14         60.36         69.47        10.23 o
  -6   1  14          5.92          4.72         6.31 o
  -5   1  14         15.96         15.47         6.14 o
  -4   1  14          0.01          0.05         2.36 o
  -3   1  14          0.70          0.77         2.44 o
  -2   1  14         40.51         47.88         4.82 o
  -1   1  14        271.68        273.79         7.15 o
   0   1  14         53.95         54.09         5.15 o
   1   1  14        342.92        347.65         8.51 o
   2   1  14         72.32         89.98         5.53 o
   3   1  14         32.42         28.36         5.56 o
   4   1  14         22.90         24.64         5.17 o
   5   1  14         23.00         21.26         5.70 o
   6   1  14          4.11          7.49         5.84 o
   7   1  14          2.14          2.93         4.01 o
   8   1  14          3.13          4.88         4.25 o
   9   1  14          2.86          3.79         3.92 o
  10   1  14          1.94          4.47         3.90 o
  11   1  14          2.17          5.48         6.44 o
 -11   2  14          1.87         -0.11         8.70 o
 -10   2  14          4.21         12.38        15.91 o
  -9   2  14          0.05          0.48         7.39 o
  -8   2  14          0.83          5.00         8.59 o
  -7   2  14        284.56        305.88        15.77 o
  -6   2  14          3.92          4.58         7.96 o
  -5   2  14         97.44        115.68         8.69 o
  -4   2  14          0.04          0.22         1.99 o
  -3   2  14          6.75          7.91         4.30 o
  -2   2  14         44.98         52.55         4.98 o
  -1   2  14        298.34        297.97         7.12 o
   0   2  14          5.71          6.17         3.64 o
   1   2  14         34.64         44.62         5.15 o
   2   2  14          2.03          1.58         3.06 o
   3   2  14          1.00         -0.16         2.95 o
   4   2  14         57.50         45.56        11.27 o
   5   2  14          2.58          0.86         4.32 o
   6   2  14          9.09         11.73         4.52 o
   7   2  14        206.24        219.09         7.75 o
   8   2  14          7.94          6.02         5.73 o
   9   2  14          4.68          2.70         3.71 o
  10   2  14          4.72          1.92         6.95 o
  11   2  14          0.87         11.56        10.83 o
 -11   3  14          9.55          5.96        11.42 o
 -10   3  14         22.80         24.79        11.05 o
  -9   3  14         15.74         13.35         9.37 o
  -8   3  14         30.70         39.00        17.42 o
  -7   3  14          0.38         -1.97         6.88 o
  -6   3  14        143.54        173.64        13.03 o
  -5   3  14         71.05         89.81        10.52 o
  -4   3  14         96.67        109.79         3.91 o
  -3   3  14          2.40          1.90         2.66 o
  -2   3  14         93.13        109.33         4.98 o
  -1   3  14          3.37          4.65         3.93 o
   0   3  14         28.83         36.09         4.60 o
   1   3  14         11.24         10.62         4.68 o
   2   3  14        145.89        171.20         8.14 o
   3   3  14         95.45        106.85         6.16 o
   4   3  14          1.01          1.72         3.28 o
   5   3  14        123.71        147.99         5.65 o
   6   3  14        124.20        149.03         7.77 o
   7   3  14         29.32         27.61         6.25 o
   8   3  14         46.00         43.31         8.52 o
   9   3  14         11.87         11.99         7.34 o
  10   3  14          1.86          5.51         6.99 o
  11   3  14         22.64         40.60        10.94 o
 -11   4  14          4.57          6.11        10.04 o
 -10   4  14          2.93         -1.65         8.22 o
  -9   4  14          0.02         -1.57         7.62 o
  -8   4  14          0.12          2.87         7.55 o
  -7   4  14          7.25          9.23        11.01 o
  -6   4  14          0.32         -0.45         5.73 o
  -5   4  14         19.71         19.62         8.55 o
  -4   4  14          4.87          6.88         1.98 o
  -3   4  14          0.83          0.61         2.31 o
  -2   4  14          1.37          1.41         2.76 o
  -1   4  14         89.01         97.35         5.65 o
   0   4  14         69.12         75.02         5.54 o
   1   4  14        397.06        423.73         9.07 o
   2   4  14          2.07          2.40         3.70 o
   3   4  14          4.34          3.58         2.82 o
   4   4  14          6.13          5.55         2.97 o
   5   4  14          3.46          7.09         2.77 o
   6   4  14          0.89          0.80         2.62 o
   7   4  14         19.24         19.58         7.93 o
   8   4  14          1.76          2.12         7.35 o
   9   4  14          1.02          3.19         6.84 o
  10   4  14          0.21          0.08         5.79 o
  11   4  14          0.29         -0.25         6.73 o
 -11   5  14          0.33          0.19         9.74 o
 -10   5  14          2.35          1.84         5.73 o
  -9   5  14         26.45         22.69         8.35 o
  -8   5  14          2.37          1.08         5.24 o
  -7   5  14          2.97          9.32         6.16 o
  -6   5  14          3.28          3.36         7.27 o
  -5   5  14         14.54          8.48         7.71 o
  -4   5  14         44.30         42.19         3.07 o
  -3   5  14          9.83          6.83         3.48 o
  -2   5  14          1.13          3.68         3.04 o
  -1   5  14         72.37         83.71         5.69 o
   0   5  14        153.54        165.51         6.33 o
   1   5  14        146.07        169.19         5.75 o
   2   5  14         73.87         83.77         4.75 o
   3   5  14         12.95         11.35         3.56 o
   4   5  14          0.23          0.33         1.29 o
   5   5  14         17.87         22.77        10.44 o
   6   5  14         33.65         36.05        10.31 o
   7   5  14          8.77          2.34         6.65 o
   8   5  14         19.88          6.92        12.58 o
   9   5  14          1.07          4.20         8.48 o
  10   5  14          7.83          3.86        11.05 o
 -10   6  14          7.40          6.37         6.73 o
  -9   6  14         15.05         19.00         7.11 o
  -8   6  14          0.27         -0.77         5.09 o
  -7   6  14         48.44         41.35        10.80 o
  -6   6  14         29.76         30.30         6.89 o
  -5   6  14          8.73          9.52         7.64 o
  -4   6  14          6.85         10.36         5.83 o
  -3   6  14         21.97         27.39         4.03 o
  -2   6  14         75.63         85.43         5.17 o
  -1   6  14         35.63         42.24         4.67 o
   0   6  14         24.24         15.67         3.82 o
   1   6  14         24.73         27.69         5.09 o
   2   6  14         55.21         68.65         2.85 o
   3   6  14         16.35         12.45         7.79 o
   4   6  14          1.03          2.36         7.29 o
   5   6  14          0.83          2.46         6.78 o
   6   6  14          0.02          1.05         7.23 o
   7   6  14         12.05          3.64         9.15 o
   8   6  14          0.08         -0.38         7.14 o
   9   6  14         12.01          6.76         9.67 o
  10   6  14          0.67          0.12         6.99 o
 -10   7  14         23.40         21.54         7.97 o
  -9   7  14          0.00          0.73         6.50 o
  -8   7  14          3.11          4.24         7.09 o
  -7   7  14          0.75         -1.76         6.26 o
  -6   7  14          2.93          4.25         6.57 o
  -5   7  14          1.46          0.54         4.10 o
  -4   7  14          0.07         -1.40         4.31 o
  -3   7  14         13.88         14.57         3.75 o
  -2   7  14          2.92          1.53         2.61 o
  -1   7  14          5.44         11.62         3.68 o
   0   7  14         25.25         22.25         4.78 o
   1   7  14         24.65         30.98         5.08 o
   2   7  14          0.99          4.84        11.40 o
   3   7  14          0.00          0.92         6.35 o
   4   7  14          2.17          1.04         7.51 o
   5   7  14          2.74          1.79         7.02 o
   6   7  14          2.36          0.84         7.49 o
   7   7  14          0.02          1.23         8.03 o
   8   7  14         10.69          5.72         9.78 o
   9   7  14          0.06          2.14         8.03 o
  -9   8  14          0.10          1.89         6.81 o
  -8   8  14          1.93          3.52         8.63 o
  -7   8  14          0.07          1.03         6.04 o
  -6   8  14          5.17          7.95         6.32 o
  -5   8  14          0.79          4.03         6.29 o
  -4   8  14          3.06          5.21         6.49 o
  -3   8  14          0.03          0.60         6.00 o
  -2   8  14         21.84         28.44         4.40 o
  -1   8  14         13.43         10.95         3.89 o
   0   8  14         29.56         20.87        17.05 o
   1   8  14          3.48          1.73        10.70 o
   2   8  14          7.56          9.10        10.48 o
   3   8  14          4.50          2.50         8.22 o
   4   8  14         12.98          4.10         8.00 o
   5   8  14          0.39          0.40         7.20 o
   6   8  14          0.02          0.06         5.75 o
   7   8  14          0.87         -0.08         7.11 o
   8   8  14          2.06         -0.27         8.03 o
   9   8  14          0.21          1.86         8.57 o
  -8   9  14         16.04         21.20        11.42 o
  -7   9  14          1.15          0.07         6.34 o
  -6   9  14          1.95          0.67         5.91 o
  -5   9  14          0.45          0.91         6.50 o
  -4   9  14          1.50          1.81         5.15 o
  -3   9  14         67.39        106.04         7.55 o
  -2   9  14          0.41         -0.88         3.03 o
  -1   9  14          8.73         11.48        11.04 o
   0   9  14         30.52         25.18        20.74 o
   1   9  14         65.83         75.78        52.79 o
   2   9  14          2.81          2.67        16.58 o
   3   9  14         73.30        118.44        13.04 o
   4   9  14         53.28         66.00        26.41 o
   5   9  14          1.48          2.91         8.51 o
   6   9  14          0.18         -0.59         7.44 o
   7   9  14          2.18          1.78         9.45 o
   8   9  14          0.00         -0.95         8.22 o
  -7  10  14          0.63          0.83         7.50 o
  -6  10  14          0.71          0.05         4.79 o
  -5  10  14          6.56          7.18         6.41 o
  -4  10  14         17.95         11.49         7.22 o
  -3  10  14          0.04          1.15         9.88 o
  -2  10  14         14.19         10.13         9.33 o
  -1  10  14          5.78          5.13        10.60 o
   0  10  14         32.99         28.09        27.05 o
   1  10  14          0.10         -1.21         9.73 o
   2  10  14         47.63         48.94        40.77 o
   3  10  14         11.66         14.89        11.81 o
   4  10  14         54.01         94.31        31.69 o
   5  10  14         19.56         11.56        10.70 o
   6  10  14          0.93          2.77         9.07 o
   7  10  14          6.27          6.79        10.28 o
  -6  11  14          1.65          0.03         6.24 o
  -5  11  14          2.57          5.52         6.33 o
  -4  11  14          1.33          0.35         7.11 o
  -3  11  14         10.33         -0.80         9.74 o
  -2  11  14          0.57          0.75         7.84 o
  -1  11  14          3.21          2.98        13.45 o
   0  11  14          0.91         -3.37        10.91 o
   1  11  14          0.19          2.41        13.05 o
   2  11  14         37.70         46.09        31.61 o
   3  11  14          6.95          4.68        10.01 o
   4  11  14         77.55        150.50        44.78 o
   5  11  14          1.88         -2.93         9.65 o
   6  11  14          0.21          0.15         8.85 o
  -4  12  14          0.01          3.22        11.35 o
  -3  12  14         10.43         -0.74        12.93 o
  -2  12  14          1.28         -0.05         7.14 o
  -1  12  14          0.22         -2.75         9.77 o
   0  12  14         13.43         12.24        13.38 o
   1  12  14         10.38         13.75        13.91 o
   2  12  14         31.19         33.03        24.27 o
   3  12  14          3.93          2.14         9.88 o
   4  12  14         52.73         72.32        46.71 o
 -10   1  15         18.95         10.79        12.60 o
  -9   1  15          3.05         -0.13         6.01 o
  -8   1  15          0.16          2.22         8.28 o
  -7   1  15         21.03         16.40         8.06 o
  -6   1  15          0.66         -1.59         5.86 o
  -5   1  15          4.22          3.59         5.47 o
  -4   1  15          3.80          2.20         3.28 o
  -3   1  15          6.99          6.76         3.94 o
  -2   1  15          0.47          0.64         2.88 o
  -1   1  15        116.63        117.90         6.10 o
   0   1  15        237.02        255.71         7.17 o
   1   1  15        194.35        186.95         6.66 o
   2   1  15          4.57          3.65         4.76 o
   3   1  15          0.01          1.06         3.34 o
   4   1  15          2.03          3.00         4.86 o
   5   1  15         17.98         20.26         5.34 o
   6   1  15          0.06          0.16         4.74 o
   7   1  15          3.16          5.14         4.38 o
   8   1  15          0.24          0.62         3.42 o
   9   1  15          0.36          2.43         3.85 o
  10   1  15          8.79          8.56         7.17 o
 -10   2  15          2.84         -0.72         8.54 o
  -9   2  15          0.00          3.84         8.46 o
  -8   2  15         10.43          3.41        10.35 o
  -7   2  15          7.47         11.58        10.14 o
  -6   2  15        110.50        115.12        12.91 o
  -5   2  15          9.67         10.49         6.79 o
  -4   2  15         14.49         10.46         3.93 o
  -3   2  15          2.15          0.80         2.60 o
  -2   2  15          0.22         -1.01         2.78 o
  -1   2  15        199.16        225.53         7.07 o
   0   2  15        484.36        485.57        11.21 o
   1   2  15        385.57        409.22         9.69 o
   2   2  15          4.16          6.09         4.50 o
   3   2  15          5.04          7.38         3.89 o
   4   2  15          4.24          1.53         3.23 o
   5   2  15          0.35          1.64         3.89 o
   6   2  15         29.03         26.89         5.34 o
   7   2  15          7.11          5.14         4.07 o
   8   2  15          2.98          3.68         7.05 o
   9   2  15          0.00          2.08         8.43 o
  10   2  15          0.20          1.09         7.30 o
 -10   3  15         10.31         11.75        10.42 o
  -9   3  15          0.26         -2.71         8.32 o
  -8   3  15          6.07          5.98         9.33 o
  -7   3  15          0.06         -2.72         8.20 o
  -6   3  15          0.11         -0.18         5.19 o
  -5   3  15         21.08         17.31         6.89 o
  -4   3  15         10.73          8.46         2.83 o
  -3   3  15          8.70          9.44         3.79 o
  -2   3  15          0.01         -2.69         3.49 o
  -1   3  15         24.78         30.66         4.28 o
   0   3  15        129.43        126.12         6.48 o
   1   3  15         81.41         92.02         5.58 o
   2   3  15          0.01          0.84         2.83 o
   3   3  15         26.36         29.73         5.60 o
   4   3  15         46.08         53.54         6.54 o
   5   3  15          1.02         -0.06         2.62 o
   6   3  15          0.09         -1.60         5.76 o
   7   3  15          7.63          8.22         6.91 o
   8   3  15         13.54         16.62         7.66 o
   9   3  15          0.40         -1.44         6.19 o
  10   3  15          3.65          6.86         8.16 o
 -10   4  15          4.58          1.78         8.73 o
  -9   4  15          1.01          3.77         8.69 o
  -8   4  15          0.03          2.04         8.67 o
  -7   4  15         12.93          9.21        11.45 o
  -6   4  15         10.99         12.31         8.16 o
  -5   4  15         28.68         29.36         6.79 o
  -4   4  15          9.31          6.72         5.81 o
  -3   4  15          3.02          2.97         2.96 o
  -2   4  15         44.00         41.81         4.74 o
  -1   4  15        185.59        198.85         6.31 o
   0   4  15          2.37         -0.58         2.82 o
   1   4  15        416.38        434.46         8.66 o
   2   4  15         29.11         29.31         4.22 o
   3   4  15         26.61         21.39         4.34 o
   4   4  15         18.33         11.89         6.23 o
   5   4  15          9.64          9.55         7.15 o
   6   4  15          2.46          2.47         7.34 o
   7   4  15         66.36         44.70        19.56 o
   8   4  15          4.58          3.19         8.00 o
   9   4  15          1.52          0.16         6.17 o
  -9   5  15          1.33         -0.28         8.02 o
  -8   5  15          1.81          2.22         7.79 o
  -7   5  15         28.15         33.42        11.90 o
  -6   5  15          1.46          2.42         7.24 o
  -5   5  15          3.36          3.61         6.68 o
  -4   5  15          6.17          9.01         5.07 o
  -3   5  15          4.53          7.74         3.58 o
  -2   5  15          3.51          8.44         3.42 o
  -1   5  15        288.76        310.05         8.54 o
   0   5  15        156.91        183.69         7.38 o
   1   5  15        387.88        436.28         9.85 o
   2   5  15          0.52          0.08         2.44 o
   3   5  15          4.79          0.41         7.02 o
   4   5  15          8.03          7.21         9.33 o
   5   5  15          1.06          3.06         6.75 o
   6   5  15          0.21         -0.67         6.53 o
   7   5  15          0.04         -0.52         6.05 o
   8   5  15          2.90          0.95         7.48 o
   9   5  15          0.18         -0.26         8.32 o
  -9   6  15          0.23          1.15         5.34 o
  -8   6  15          0.20          2.73         6.02 o
  -7   6  15         18.79         20.62        11.57 o
  -6   6  15          1.17          3.37         7.45 o
  -5   6  15         43.29         69.57        10.64 o
  -4   6  15         24.22         34.60         5.60 o
  -3   6  15          1.00          2.31         4.31 o
  -2   6  15         25.66         26.63         4.03 o
  -1   6  15         30.11         30.76         4.57 o
   0   6  15        150.77        185.18         7.54 o
   1   6  15          1.45          0.94         2.93 o
   2   6  15          8.38          2.37         8.63 o
   3   6  15         73.52        110.88        17.04 o
   4   6  15          0.23          1.05         6.39 o
   5   6  15          2.18          0.41         5.70 o
   6   6  15         24.94          9.78         9.96 o
   7   6  15         34.85         19.46        15.40 o
   8   6  15          3.17          1.03         8.83 o
   9   6  15          0.09          1.16         8.40 o
  -8   7  15          0.01          2.76         6.74 o
  -7   7  15         14.52         23.66         8.10 o
  -6   7  15         58.27         83.59        11.21 o
  -5   7  15         52.99         81.89        10.42 o
  -4   7  15          0.67          1.43         4.13 o
  -3   7  15         25.15         28.38         5.61 o
  -2   7  15          2.68          2.48         3.25 o
  -1   7  15          0.85          1.27         2.71 o
   0   7  15         17.33         17.32        12.99 o
   1   7  15         12.18         12.00        11.47 o
   2   7  15          5.66          7.30        10.33 o
   3   7  15          4.37          6.09        10.19 o
   4   7  15          0.05          1.16         7.45 o
   5   7  15          2.33          0.92         8.22 o
   6   7  15         50.04         18.40        17.45 o
   7   7  15          0.78          2.52        11.16 o
   8   7  15          6.19          9.07        10.61 o
  -7   8  15         17.57         26.63         7.93 o
  -6   8  15          0.02          1.55         6.09 o
  -5   8  15          9.36         11.13         6.56 o
  -4   8  15         52.14         76.64         9.49 o
  -3   8  15         11.36         10.63         5.18 o
  -2   8  15         74.39        113.71         6.02 o
  -1   8  15          2.88          4.92         9.94 o
   0   8  15         79.95        109.62        19.20 o
   1   8  15         66.79         69.65        48.93 o
   2   8  15          6.33          2.85        12.21 o
   3   8  15         11.36         11.50        11.94 o
   4   8  15         28.02         10.89         9.70 o
   5   8  15          0.10         -1.15         8.93 o
   6   8  15         13.03          0.55         8.89 o
   7   8  15         20.44          0.22        13.78 o
  -6   9  15          3.90          5.91         7.64 o
  -5   9  15         13.98         12.77         8.23 o
  -4   9  15        120.97        210.11        12.00 o
  -3   9  15         11.23         11.89        11.35 o
  -2   9  15         84.00         94.81        75.29 o
  -1   9  15         11.46         18.56        14.19 o
   0   9  15         20.09         20.16        17.57 o
   1   9  15          4.14          5.23        11.25 o
   2   9  15         57.93         42.90        38.17 o
   3   9  15          3.30          5.71        14.31 o
   4   9  15          0.86         -0.38         7.59 o
   5   9  15          0.03         -0.95         9.74 o
   6   9  15          4.26          0.05         7.67 o
  -5  10  15          2.54          0.84         8.91 o
  -4  10  15        140.54        241.14        16.49 o
  -3  10  15         20.69          0.00        10.13 o
  -2  10  15         90.75        132.53        17.23 o
  -1  10  15         29.87         26.39        18.55 o
   0  10  15         19.55         17.87        21.79 o
   1  10  15          8.03          4.92        11.69 o
   2  10  15         11.26          7.02        12.73 o
   3  10  15          6.00          5.90        10.18 o
   4  10  15          9.19          4.85        11.13 o
   5  10  15          7.00          3.37         9.51 o
  -3  11  15         77.83        104.33        64.21 o
  -2  11  15         36.72         36.99        33.46 o
  -1  11  15          3.05          5.90        15.34 o
   0  11  15          0.04          1.56        10.75 o
   1  11  15         11.80         11.65        15.92 o
   2  11  15         28.40         32.84        25.43 o
   3  11  15         46.43         34.28        27.46 o
  -9   0  16          9.41          1.91         9.77 o
  -8   0  16         38.27         23.63        18.30 o
  -7   0  16          0.75          1.36         8.37 o
  -6   0  16         49.97         24.72        21.93 o
  -5   0  16         37.80         24.01        27.15 o
  -4   0  16          0.47         -0.88         4.16 o
  -3   0  16          0.56          1.76         4.37 o
  -2   0  16         56.37         60.55        21.16 o
  -1   0  16         12.25          9.73         6.41 o
   0   0  16          0.09         -1.05         4.98 o
   1   0  16        115.85        135.17        10.76 o
   2   0  16        110.86        120.41         8.07 o
   3   0  16         22.11         20.44         9.17 o
   4   0  16          7.32          9.25         8.15 o
   5   0  16          9.33         11.02         9.77 o
   6   0  16         48.00         44.40        10.58 o
   7   0  16          7.80          6.16         8.89 o
   8   0  16         36.26          9.15        14.91 o
   9   0  16          1.08         -0.13         4.99 o
  -9   1  16          0.82          4.80         7.49 o
  -8   1  16          3.96          4.27         6.99 o
  -7   1  16         27.14         19.23         9.79 o
  -6   1  16         15.38         13.42         7.59 o
  -5   1  16          6.27          1.68         5.95 o
  -4   1  16         66.53         75.68         4.73 o
  -3   1  16          5.11          5.21         3.60 o
  -2   1  16          9.63          7.87         3.79 o
  -1   1  16          5.91          6.96         4.04 o
   0   1  16         20.95         20.95         4.85 o
   1   1  16          0.57          0.94         3.43 o
   2   1  16          0.25         -1.15         3.16 o
   3   1  16          4.60          7.03         4.81 o
   4   1  16          0.99          1.30         3.81 o
   5   1  16          4.63          6.15         5.18 o
   6   1  16         10.52          5.73         7.90 o
   7   1  16         24.09         17.23         6.64 o
   8   1  16          3.51          7.80         6.82 o
   9   1  16          4.37          5.31         6.78 o
  -9   2  16          0.06         -3.02         8.60 o
  -8   2  16          1.30          0.81         6.41 o
  -7   2  16          0.06          0.62         6.98 o
  -6   2  16          2.83          2.61         7.25 o
  -5   2  16         11.34          4.11         6.30 o
  -4   2  16          5.52          2.08         4.09 o
  -3   2  16         19.36         12.97         5.47 o
  -2   2  16          2.05          2.16         4.40 o
  -1   2  16          6.03          6.79         3.89 o
   0   2  16         87.78        111.23         6.31 o
   1   2  16         65.82         69.31         7.64 o
   2   2  16          8.95          9.51         4.30 o
   3   2  16         19.25         22.88         5.69 o
   4   2  16          0.67          1.38         3.28 o
   5   2  16          0.23         -0.12         2.70 o
   6   2  16         13.97         18.80         9.53 o
   7   2  16          5.92          8.30        10.95 o
   8   2  16         11.27         10.50         9.19 o
   9   2  16          0.29          4.26         8.54 o
  -9   3  16          0.62          1.48         8.22 o
  -8   3  16          1.38         -0.92         6.73 o
  -7   3  16          2.60          0.83         5.59 o
  -6   3  16          3.07          0.33         5.33 o
  -5   3  16         13.21          6.34         6.08 o
  -4   3  16          0.35          1.17         4.83 o
  -3   3  16          1.95          0.75         2.63 o
  -2   3  16         24.48         25.40         4.63 o
  -1   3  16         26.70         30.89         4.84 o
   0   3  16        110.60        106.96        10.51 o
   1   3  16        101.81        119.16         6.96 o
   2   3  16          9.15         11.85         4.60 o
   3   3  16          0.87          1.61         3.14 o
   4   3  16          1.63          5.01         3.99 o
   5   3  16          0.36          7.17         8.73 o
   6   3  16          0.66         -2.95        10.82 o
   7   3  16          7.63         10.41         8.32 o
   8   3  16          2.61          8.88        10.43 o
  -8   4  16         14.86         31.11        10.76 o
  -7   4  16          7.42          7.53         8.58 o
  -6   4  16          3.95          7.09         6.35 o
  -5   4  16         29.67         40.42         9.11 o
  -4   4  16         11.61          5.26         5.40 o
  -3   4  16          3.43          4.35         4.80 o
  -2   4  16          1.86          4.68         4.58 o
  -1   4  16          4.13          3.60         3.81 o
   0   4  16         97.71        112.08         5.90 o
   1   4  16          0.49          0.39         3.06 o
   2   4  16         13.05          6.81         3.83 o
   3   4  16          0.44          3.68         9.77 o
   4   4  16         42.09         30.80        29.66 o
   5   4  16          0.07         -1.14         8.92 o
   6   4  16         22.42          0.16         6.18 o
   7   4  16          8.56          0.66         6.92 o
   8   4  16          0.84          0.53         6.91 o
  -8   5  16          0.37         -0.35         6.80 o
  -7   5  16         14.50         10.41        10.96 o
  -6   5  16          1.59          3.28         5.88 o
  -5   5  16         20.16         24.62         6.96 o
  -4   5  16          5.10          9.47         5.57 o
  -3   5  16         28.71         32.40         5.56 o
  -2   5  16         55.81         65.42        11.37 o
  -1   5  16          5.39          1.50         3.37 o
   0   5  16         16.89         16.09         4.42 o
   1   5  16          0.04          0.35         3.09 o
   2   5  16         41.68         42.46        34.84 o
   3   5  16          0.05          1.43         8.16 o
   4   5  16         17.83          8.09        11.80 o
   5   5  16          6.76          0.18         9.74 o
   6   5  16          0.43          0.08         6.26 o
   7   5  16          9.03          0.39         8.86 o
   8   5  16          0.39          0.55         7.57 o
  -7   6  16         16.00         15.79        11.78 o
  -6   6  16          0.01          3.46         7.66 o
  -5   6  16          3.91          2.88         5.58 o
  -4   6  16         51.64         84.53         6.89 o
  -3   6  16         21.30         27.34         6.32 o
  -2   6  16         36.04         42.85         6.18 o
  -1   6  16         12.67          9.49         4.75 o
   0   6  16         29.98         32.55        10.59 o
   1   6  16          5.83          2.54         8.88 o
   2   6  16         20.28         17.79        12.38 o
   3   6  16         59.36          3.13        14.71 o
   4   6  16        105.42        159.22        23.34 o
   5   6  16         42.02          0.51         8.08 o
   6   6  16          3.73          0.26         7.43 o
   7   6  16          8.44          0.22         7.49 o
  -7   7  16         15.06         19.98        12.56 o
  -6   7  16          3.93          5.40         8.18 o
  -5   7  16          6.28          6.26         6.40 o
  -4   7  16          1.05          3.59         5.28 o
  -3   7  16          0.01          0.41         3.65 o
  -2   7  16        110.74        152.80        21.33 o
  -1   7  16          1.11          2.33         8.93 o
   0   7  16         20.34         20.09         6.85 o
   1   7  16         41.80         22.64        20.93 o
   2   7  16        175.91        264.18        18.71 o
   3   7  16         46.03          3.80        16.02 o
   4   7  16        108.05        192.43        26.46 o
   5   7  16          0.55          0.11         7.40 o
   6   7  16          4.31         -0.54         8.54 o
  -6   8  16          1.59          3.64         8.16 o
  -5   8  16          4.64          6.67         5.86 o
  -4   8  16          0.01          0.27         5.56 o
  -3   8  16          2.86          5.85         8.68 o
  -2   8  16          1.27         -0.15         7.70 o
  -1   8  16         34.97         29.82        24.09 o
   0   8  16          4.16          0.62         8.93 o
   1   8  16         52.50         31.97        25.02 o
   2   8  16         27.69         25.05        22.80 o
   3   8  16          2.38          4.44        11.46 o
   4   8  16         83.63        170.67        27.11 o
   5   8  16         11.07          0.30         8.65 o
  -4   9  16          0.77          1.16        11.32 o
  -3   9  16         25.74         46.08        13.22 o
  -2   9  16          7.11          4.68        13.96 o
  -1   9  16         35.42         27.09        26.67 o
   0   9  16         48.00         43.14        30.07 o
   1   9  16         84.89        127.64        21.73 o
   2   9  16         33.26         30.56        27.37 o
   3   9  16         63.02         84.84        57.10 o
   4   9  16         15.44         10.36        15.12 o
  -2  10  16         12.48          5.66        13.71 o
  -1  10  16          5.22          2.35        11.15 o
   0  10  16         20.19         12.79        17.11 o
   1  10  16          0.57         -3.06        11.70 o
  -7   1  17         15.63         11.66         8.31 o
  -6   1  17         24.87         14.70         8.35 o
  -5   1  17         17.78          7.95         7.09 o
  -4   1  17          3.60          0.83         4.61 o
  -3   1  17          2.94          0.39         2.99 o
  -2   1  17          9.16          7.96         5.35 o
  -1   1  17          4.28          4.71         4.19 o
   0   1  17         20.60         23.15         4.63 o
   1   1  17         37.82         38.79         5.47 o
   2   1  17          0.15          1.23         4.48 o
   3   1  17         18.70         20.72         6.76 o
   4   1  17         19.50         21.85         6.75 o
   5   1  17          0.59          0.66         4.34 o
   6   1  17          3.46          3.10        15.54 o
   7   1  17          6.33          0.40         7.99 o
  -7   2  17          0.03          6.33         7.18 o
  -6   2  17          7.93          5.07         7.26 o
  -5   2  17          8.49          6.12         6.40 o
  -4   2  17          6.48          1.31         5.16 o
  -3   2  17         11.60          6.14         5.49 o
  -2   2  17          0.27         -0.02         2.79 o
  -1   2  17         15.24         10.48         4.64 o
   0   2  17        113.72        115.49         9.65 o
   1   2  17         68.00         81.47         5.95 o
   2   2  17          0.90          0.19         3.93 o
   3   2  17         41.55         57.70         6.60 o
   4   2  17          5.34          4.02         5.32 o
   5   2  17          0.06         -0.21         8.16 o
   6   2  17         13.77         18.28        12.75 o
   7   2  17          3.48          2.55        16.89 o
  -7   3  17          2.69          5.00         9.77 o
  -6   3  17          0.00          0.70         5.63 o
  -5   3  17          0.73          0.84         6.45 o
  -4   3  17          7.13          4.63         4.87 o
  -3   3  17          1.66          1.36         4.61 o
  -2   3  17          4.28          5.64         3.80 o
  -1   3  17          3.35          2.09         3.44 o
   0   3  17        156.76        181.08         7.69 o
   1   3  17          0.21          1.01         3.74 o
   2   3  17          9.10          8.85         5.78 o
   3   3  17          8.61         -0.69        10.13 o
   4   3  17         20.73          2.63        11.45 o
   5   3  17          0.09          1.86        10.81 o
   6   3  17         14.91         23.91        14.34 o
   7   3  17          2.63          4.63        11.78 o
  -7   4  17         45.89          1.41        10.90 o
  -6   4  17          5.83          5.78         7.25 o
  -5   4  17          1.33          0.07         4.40 o
  -4   4  17         27.07         23.23        10.02 o
  -3   4  17          6.75          7.35         5.14 o
  -2   4  17          8.25          5.78         4.73 o
  -1   4  17         21.39         15.71         4.66 o
   0   4  17         39.83         32.43         7.43 o
   1   4  17          2.33          1.66         4.58 o
   2   4  17         24.94          2.53        12.29 o
   3   4  17          1.12         -2.89        12.19 o
   4   4  17         48.77         89.63        19.05 o
   5   4  17          1.98          0.07         8.93 o
   6   4  17          0.58         -0.01         8.00 o
  -6   5  17          0.07         -1.15         6.54 o
  -5   5  17         27.54         34.71        11.47 o
  -4   5  17         87.51        134.37         7.88 o
  -3   5  17          1.72          2.12         4.84 o
  -2   5  17         71.98        100.59        12.10 o
  -1   5  17         17.94         11.26         5.35 o
   0   5  17          0.87          0.23         4.61 o
   1   5  17         59.29         51.26        34.08 o
   2   5  17          8.97          0.96        12.13 o
   3   5  17          0.46         -0.12        10.11 o
   4   5  17         13.12          0.34        11.07 o
   5   5  17          0.01          0.00         8.01 o
   6   5  17          0.48          0.12         9.95 o
  -5   6  17          1.61          3.30         6.17 o
  -4   6  17        105.89        158.00        12.56 o
  -3   6  17         49.14         82.39         7.40 o
  -2   6  17         63.74         52.57        17.26 o
  -1   6  17         73.91         81.07        28.02 o
   0   6  17          7.11          2.19         8.87 o
   1   6  17         29.12         16.83        16.82 o
   2   6  17          1.74         -2.72        15.92 o
   3   6  17          6.27          1.82        13.88 o
   4   6  17          2.90         -1.08        13.16 o
   5   6  17          6.60         -0.05        10.09 o
  -4   7  17          3.57          6.89         5.92 o
  -3   7  17        111.14        169.54        15.04 o
  -2   7  17         27.70         26.06        10.38 o
  -1   7  17          0.28         -2.07         9.33 o
   0   7  17          7.34          6.54        10.48 o
   1   7  17          8.58         10.31        11.41 o
   2   7  17         14.15         16.26        14.88 o
   3   7  17         18.93          2.27        24.92 o
   4   7  17          3.02          1.16        13.91 o
  -2   8  17         10.94          4.53         9.16 o
  -1   8  17         23.69         12.33        15.06 o
   0   8  17          2.73          1.04         9.38 o
   1   8  17         26.90         11.73        12.44 o
   2   8  17          0.27          1.60        12.56 o
  -5   0  18         19.62         23.57        19.27 o
  -4   0  18         18.36          9.83        11.62 o
  -3   0  18          1.71         -1.04         8.91 o
  -2   0  18          0.18         -1.24         6.80 o
  -1   0  18          4.04          3.51         7.46 o
   0   0  18         28.33         34.13        11.29 o
   1   0  18         18.46         16.99         8.23 o
   2   0  18         15.56         20.65         9.74 o
   3   0  18          0.12         -0.08         6.69 o
   4   0  18         97.47        128.39        10.79 o
   5   0  18          1.13          3.15         6.34 o
  -5   1  18          0.06          1.24         6.55 o
  -4   1  18         25.05         10.86         7.89 o
  -3   1  18         18.65          7.21         5.23 o
  -2   1  18         61.88         82.31         7.63 o
  -1   1  18          1.17          1.05         4.01 o
   0   1  18         29.80         30.95         6.42 o
   1   1  18          5.90          9.74         5.39 o
   2   1  18         10.51         10.66         6.49 o
   3   1  18          2.56          3.57         5.57 o
   4   1  18          3.61          4.91         5.20 o
   5   1  18          1.66          3.06        10.00 o
  -5   2  18          1.13          2.36         7.59 o
  -4   2  18         60.29         84.65        18.21 o
  -3   2  18          7.24          3.62         5.75 o
  -2   2  18         48.82         30.95        14.25 o
  -1   2  18          0.10         -0.48         4.47 o
   0   2  18         34.27         18.96         7.71 o
   1   2  18          0.13          0.01         4.80 o
   2   2  18         36.90         39.82         6.21 o
   3   2  18          0.02          9.06        12.46 o
   4   2  18         23.82         44.21        24.64 o
  -4   3  18          1.41          0.31         4.25 o
  -3   3  18          0.01         -0.85         4.45 o
  -2   3  18         79.94        109.39         7.38 o
  -1   3  18         12.11          7.64         4.93 o
   0   3  18          5.63          3.25         4.83 o
   1   3  18          8.16          3.42         5.50 o
   2   3  18         19.17          0.76         7.35 o
   3   3  18         13.90         -2.15        11.83 o
   4   3  18         84.37        135.57        19.96 o
  -4   4  18          0.17          0.62         4.24 o
  -3   4  18          0.99          0.33         3.91 o
  -2   4  18         56.22         55.93        14.04 o
  -1   4  18          1.73         -0.83         3.69 o
   0   4  18          4.40          1.39         6.54 o
   1   4  18          8.00          3.01        10.87 o
   2   4  18         99.34          0.53        19.23 o
   3   4  18         61.81        106.52        20.46 o
  -3   5  18          2.04          1.64         5.19 o
  -2   5  18          4.60          8.24        11.13 o
  -1   5  18          1.60          0.07         6.59 o
   0   5  18         17.17         12.91         8.88 o
   1   5  18          2.70          3.11         9.23 o
   2   5  18          0.63         -0.06        16.84 o
                                                
